# Supplementary material for: The defect feature extraction of ultrasonic phased array detection based on adaptive region growth
Source: PLoS One. 2024 Jan 25;19(1):e0297206. doi: 10.1371/journal.pone.0297206 (PMC10810511; doi:10.1371/journal.pone.0297206)
Supplement: S1 File — (ZIP) [file pone.0297206.s001.zip]

Archive with 3 entries (3 files):
- 20220307PM1401.txt
- erosion.m
- show_scan_image.m
