# Supplementary material for: The defect feature extraction of ultrasonic phased array detection based on adaptive region growth
Source: PLoS One. 2024 Jan 25;19(1):e0297206. doi: 10.1371/journal.pone.0297206 (PMC10810511; doi:10.1371/journal.pone.0297206)
Supplement: S1 File — (ZIP) [file pone.0297206.s001.zip › 20220307PM1401.txt]

[BASIC]
COLS=128
ROWS=400
BITS=8
[0]
0=0
1=0
2=31
3=64
4=138
5=216
6=255
7=255
8=255
9=255
10=255
11=255
12=255
13=255
14=255
15=255
16=255
17=255
18=255
19=255
20=255
21=255
22=255
23=231
24=191
25=147
26=117
27=93
28=73
29=53
30=44
31=38
32=33
33=29
34=26
35=22
36=19
37=17
38=15
39=15
40=14
41=14
42=14
43=14
44=13
45=13
46=12
47=11
48=10
49=9
50=8
51=8
52=8
53=8
54=8
55=7
56=7
57=6
58=6
59=5
60=4
61=4
62=4
63=4
64=4
65=4
66=4
67=4
68=3
69=3
70=3
71=3
72=3
73=2
74=2
75=2
76=2
77=2
78=2
79=2
80=1
81=1
82=1
83=2
84=2
85=2
86=2
87=2
88=1
89=1
90=1
91=1
92=1
93=1
94=1
95=1
96=1
97=1
98=1
99=2
100=2
101=1
102=1
103=1
104=1
105=1
106=1
107=1
108=1
109=1
110=1
111=1
112=1
113=1
114=1
115=1
116=1
117=1
118=1
119=1
120=1
121=1
122=1
123=1
124=0
125=0
126=0
127=0
128=0
129=0
130=0
131=0
132=0
133=1
134=1
135=1
136=1
137=1
138=1
139=1
140=1
141=1
142=1
143=1
144=2
145=2
146=2
147=2
148=2
149=2
150=2
151=3
152=4
153=6
154=11
155=15
156=20
157=25
158=28
159=29
160=29
161=28
162=25
163=22
164=17
165=14
166=11
167=8
168=7
169=5
170=4
171=3
172=3
173=2
174=2
175=2
176=1
177=1
178=1
179=0
180=0
181=0
182=0
183=0
184=0
185=0
186=0
187=0
188=0
189=0
190=1
191=1
192=1
193=0
194=0
195=0
196=0
197=0
198=0
199=0
200=0
201=0
202=0
203=0
204=0
205=0
206=0
207=0
208=0
209=0
210=1
211=1
212=1
213=2
214=2
215=2
216=2
217=2
218=2
219=2
220=1
221=1
222=1
223=1
224=1
225=1
226=1
227=1
228=1
229=1
230=1
231=1
232=1
233=1
234=1
235=1
236=1
237=1
238=1
239=1
240=1
241=0
242=0
243=0
244=0
245=0
246=0
247=0
248=0
249=0
250=0
251=0
252=0
253=0
254=0
255=0
256=0
257=0
258=0
259=0
260=0
261=0
262=0
263=0
264=0
265=0
266=0
267=0
268=0
269=0
270=0
271=0
272=0
273=0
274=0
275=0
276=0
277=0
278=0
279=0
280=0
281=0
282=0
283=0
284=1
285=1
286=1
287=1
288=1
289=1
290=1
291=1
292=1
293=0
294=0
295=0
296=0
297=0
298=0
299=0
300=0
301=1
302=1
303=1
304=1
305=1
306=1
307=2
308=2
309=3
310=5
311=8
312=11
313=17
314=22
315=25
316=29
317=30
318=32
319=32
320=32
321=32
322=33
323=34
324=34
325=33
326=34
327=33
328=34
329=34
330=34
331=34
332=34
333=33
334=32
335=31
336=30
337=29
338=27
339=25
340=26
341=27
342=28
343=29
344=30
345=31
346=34
347=36
348=38
349=38
350=37
351=34
352=32
353=28
354=26
355=23
356=20
357=17
358=14
359=12
360=11
361=10
362=9
363=8
364=7
365=7
366=6
367=6
368=6
369=5
370=5
371=4
372=4
373=3
374=3
375=3
376=3
377=3
378=3
379=3
380=3
381=4
382=4
383=4
384=4
385=4
386=3
387=3
388=2
389=2
390=2
391=2
392=3
393=3
394=2
395=2
396=2
397=2
399=0
400=0
[1]
0=1
1=0
2=34
3=68
4=157
5=255
6=255
7=255
8=255
9=255
10=255
11=255
12=255
13=255
14=255
15=255
16=255
17=255
18=255
19=255
20=255
21=255
22=255
23=250
24=207
25=162
26=123
27=99
28=77
29=58
30=49
31=46
32=41
33=39
34=36
35=30
36=27
37=23
38=20
39=18
40=17
41=16
42=15
43=15
44=15
45=15
46=14
47=13
48=12
49=11
50=10
51=10
52=9
53=9
54=9
55=9
56=9
57=8
58=8
59=7
60=6
61=6
62=5
63=5
64=5
65=5
66=4
67=5
68=4
69=4
70=4
71=3
72=3
73=3
74=3
75=3
76=3
77=3
78=3
79=3
80=3
81=2
82=2
83=2
84=2
85=2
86=2
87=2
88=2
89=2
90=1
91=1
92=1
93=1
94=1
95=1
96=2
97=2
98=2
99=2
100=2
101=2
102=2
103=2
104=1
105=1
106=1
107=1
108=1
109=1
110=1
111=1
112=1
113=1
114=1
115=1
116=1
117=1
118=1
119=1
120=1
121=1
122=1
123=1
124=1
125=0
126=0
127=0
128=0
129=0
130=0
131=0
132=0
133=0
134=0
135=0
136=1
137=1
138=1
139=1
140=1
141=1
142=1
143=1
144=1
145=1
146=2
147=2
148=2
149=2
150=3
151=4
152=6
153=8
154=14
155=18
156=24
157=30
158=33
159=35
160=35
161=33
162=31
163=27
164=21
165=17
166=13
167=10
168=8
169=6
170=5
171=4
172=3
173=3
174=3
175=2
176=2
177=2
178=2
179=1
180=1
181=1
182=1
183=0
184=0
185=0
186=0
187=0
188=0
189=0
190=0
191=0
192=0
193=0
194=0
195=0
196=0
197=0
198=0
199=0
200=0
201=0
202=0
203=0
204=0
205=0
206=0
207=0
208=0
209=1
210=1
211=1
212=1
213=2
214=2
215=2
216=2
217=2
218=2
219=1
220=1
221=1
222=1
223=1
224=1
225=1
226=1
227=1
228=1
229=1
230=1
231=1
232=1
233=1
234=1
235=1
236=1
237=1
238=1
239=1
240=1
241=0
242=0
243=0
244=0
245=0
246=0
247=0
248=0
249=0
250=0
251=0
252=1
253=1
254=1
255=1
256=1
257=1
258=1
259=1
260=1
261=1
262=1
263=1
264=1
265=1
266=1
267=1
268=1
269=1
270=1
271=1
272=0
273=0
274=0
275=0
276=0
277=0
278=1
279=1
280=1
281=1
282=1
283=1
284=1
285=1
286=1
287=1
288=1
289=1
290=1
291=1
292=1
293=1
294=1
295=1
296=1
297=1
298=0
299=0
300=0
301=1
302=1
303=1
304=1
305=1
306=1
307=2
308=2
309=2
310=3
311=3
312=4
313=5
314=7
315=9
316=11
317=13
318=15
319=17
320=20
321=23
322=26
323=28
324=29
325=30
326=31
327=31
328=33
329=34
330=35
331=35
332=35
333=33
334=33
335=34
336=34
337=33
338=33
339=32
340=32
341=33
342=35
343=35
344=37
345=38
346=41
347=43
348=45
349=45
350=44
351=41
352=38
353=34
354=30
355=27
356=23
357=19
358=16
359=13
360=12
361=11
362=10
363=9
364=8
365=7
366=7
367=7
368=6
369=6
370=5
371=4
372=4
373=3
374=3
375=3
376=3
377=3
378=3
379=4
380=4
381=5
382=5
383=5
384=5
385=5
386=4
387=4
388=3
389=3
390=3
391=3
392=3
393=3
394=3
395=3
396=2
397=2
399=0
400=0
[2]
0=2
1=0
2=38
3=77
4=175
5=255
6=255
7=255
8=255
9=255
10=255
11=255
12=255
13=255
14=255
15=255
16=255
17=255
18=255
19=255
20=255
21=255
22=255
23=255
24=244
25=193
26=149
27=118
28=90
29=63
30=51
31=45
32=40
33=38
34=36
35=32
36=29
37=27
38=24
39=22
40=21
41=19
42=18
43=17
44=16
45=16
46=15
47=14
48=13
49=12
50=11
51=10
52=10
53=10
54=10
55=10
56=10
57=9
58=8
59=8
60=7
61=7
62=6
63=6
64=6
65=6
66=6
67=6
68=6
69=5
70=5
71=5
72=4
73=4
74=4
75=4
76=4
77=3
78=3
79=3
80=3
81=3
82=3
83=3
84=3
85=3
86=3
87=3
88=2
89=2
90=2
91=2
92=2
93=2
94=2
95=2
96=2
97=2
98=2
99=2
100=2
101=2
102=2
103=2
104=2
105=2
106=2
107=2
108=2
109=2
110=2
111=2
112=2
113=1
114=1
115=1
116=1
117=1
118=1
119=1
120=1
121=1
122=1
123=1
124=1
125=1
126=1
127=1
128=1
129=1
130=1
131=0
132=0
133=0
134=0
135=0
136=1
137=1
138=1
139=1
140=1
141=1
142=1
143=1
144=1
145=1
146=2
147=2
148=2
149=2
150=2
151=4
152=6
153=10
154=17
155=23
156=30
157=37
158=41
159=43
160=43
161=40
162=36
163=32
164=24
165=19
166=15
167=11
168=9
169=7
170=5
171=4
172=3
173=2
174=2
175=2
176=2
177=2
178=1
179=1
180=1
181=1
182=0
183=0
184=0
185=0
186=0
187=0
188=0
189=0
190=0
191=0
192=0
193=0
194=0
195=0
196=0
197=0
198=0
199=0
200=0
201=0
202=0
203=0
204=0
205=0
206=0
207=0
208=0
209=0
210=1
211=1
212=2
213=2
214=3
215=3
216=3
217=3
218=3
219=3
220=2
221=1
222=1
223=1
224=0
225=0
226=0
227=0
228=1
229=1
230=1
231=1
232=1
233=1
234=1
235=1
236=1
237=1
238=1
239=1
240=1
241=1
242=1
243=0
244=0
245=0
246=0
247=0
248=0
249=0
250=0
251=1
252=1
253=1
254=1
255=1
256=1
257=1
258=0
259=0
260=0
261=0
262=0
263=0
264=1
265=1
266=1
267=1
268=1
269=1
270=0
271=0
272=0
273=0
274=0
275=0
276=0
277=0
278=0
279=0
280=0
281=0
282=0
283=0
284=0
285=0
286=0
287=0
288=0
289=0
290=0
291=1
292=1
293=1
294=1
295=1
296=1
297=1
298=1
299=0
300=0
301=1
302=1
303=1
304=1
305=2
306=2
307=2
308=2
309=2
310=3
311=4
312=5
313=6
314=8
315=10
316=13
317=14
318=17
319=19
320=22
321=25
322=29
323=32
324=33
325=34
326=36
327=37
328=40
329=42
330=43
331=44
332=44
333=42
334=42
335=41
336=41
337=40
338=40
339=38
340=39
341=41
342=42
343=42
344=43
345=44
346=47
347=50
348=52
349=52
350=51
351=47
352=44
353=39
354=36
355=32
356=28
357=24
358=20
359=17
360=15
361=14
362=13
363=12
364=10
365=10
366=9
367=9
368=8
369=7
370=7
371=6
372=5
373=5
374=4
375=4
376=4
377=3
378=3
379=4
380=4
381=5
382=5
383=6
384=6
385=6
386=5
387=5
388=4
389=4
390=4
391=4
392=4
393=4
394=4
395=3
396=3
397=2
399=0
400=0
[3]
0=3
1=0
2=39
3=79
4=178
5=255
6=255
7=255
8=255
9=255
10=255
11=255
12=255
13=255
14=255
15=255
16=255
17=255
18=255
19=255
20=255
21=255
22=255
23=255
24=243
25=189
26=140
27=111
28=84
29=59
30=47
31=42
32=38
33=38
34=37
35=36
36=34
37=33
38=30
39=28
40=26
41=23
42=22
43=21
44=20
45=19
46=19
47=17
48=16
49=15
50=13
51=13
52=12
53=12
54=11
55=11
56=11
57=11
58=10
59=9
60=9
61=8
62=8
63=8
64=7
65=7
66=7
67=7
68=6
69=6
70=6
71=5
72=5
73=5
74=5
75=5
76=5
77=4
78=4
79=4
80=4
81=4
82=4
83=4
84=4
85=4
86=4
87=4
88=3
89=3
90=3
91=2
92=2
93=2
94=2
95=2
96=2
97=3
98=3
99=3
100=3
101=3
102=2
103=2
104=2
105=2
106=2
107=2
108=2
109=2
110=1
111=1
112=1
113=1
114=1
115=1
116=1
117=1
118=1
119=1
120=1
121=1
122=1
123=1
124=1
125=1
126=1
127=1
128=1
129=1
130=1
131=1
132=1
133=1
134=1
135=1
136=1
137=1
138=1
139=1
140=1
141=1
142=1
143=1
144=2
145=3
146=3
147=4
148=4
149=5
150=5
151=6
152=8
153=11
154=18
155=24
156=30
157=38
158=41
159=43
160=43
161=41
162=36
163=32
164=24
165=20
166=15
167=11
168=9
169=7
170=5
171=4
172=3
173=3
174=3
175=2
176=2
177=2
178=1
179=1
180=1
181=1
182=0
183=0
184=0
185=0
186=0
187=0
188=0
189=1
190=1
191=1
192=1
193=1
194=0
195=0
196=0
197=0
198=0
199=0
200=0
201=0
202=0
203=0
204=0
205=0
206=0
207=0
208=0
209=0
210=1
211=1
212=1
213=1
214=2
215=2
216=3
217=3
218=3
219=3
220=3
221=3
222=3
223=3
224=3
225=3
226=3
227=2
228=2
229=2
230=2
231=2
232=2
233=2
234=2
235=2
236=2
237=2
238=2
239=1
240=1
241=1
242=1
243=1
244=1
245=0
246=0
247=0
248=0
249=0
250=0
251=1
252=1
253=1
254=1
255=1
256=1
257=0
258=0
259=0
260=0
261=0
262=0
263=1
264=1
265=1
266=1
267=1
268=0
269=0
270=0
271=0
272=0
273=0
274=0
275=0
276=0
277=0
278=0
279=0
280=0
281=0
282=0
283=0
284=0
285=0
286=0
287=0
288=0
289=0
290=0
291=1
292=1
293=1
294=1
295=1
296=1
297=1
298=1
299=1
300=1
301=1
302=1
303=1
304=1
305=2
306=2
307=2
308=3
309=4
310=5
311=7
312=9
313=11
314=13
315=14
316=15
317=17
318=17
319=19
320=20
321=24
322=28
323=31
324=34
325=35
326=37
327=38
328=43
329=45
330=48
331=49
332=50
333=49
334=48
335=48
336=47
337=47
338=46
339=45
340=46
341=47
342=49
343=48
344=49
345=49
346=52
347=54
348=57
349=58
350=56
351=53
352=49
353=44
354=40
355=36
356=30
357=27
358=22
359=19
360=17
361=16
362=14
363=13
364=12
365=11
366=10
367=10
368=9
369=8
370=7
371=7
372=6
373=6
374=6
375=6
376=6
377=5
378=5
379=5
380=5
381=6
382=6
383=7
384=7
385=6
386=6
387=5
388=5
389=4
390=4
391=4
392=4
393=4
394=4
395=3
396=3
397=3
399=0
400=0
[4]
0=4
1=0
2=44
3=88
4=200
5=255
6=255
7=255
8=255
9=255
10=255
11=255
12=255
13=255
14=255
15=255
16=255
17=255
18=255
19=255
20=255
21=255
22=255
23=255
24=255
25=215
26=162
27=130
28=99
29=71
30=56
31=50
32=43
33=42
34=41
35=38
36=37
37=36
38=35
39=34
40=31
41=28
42=26
43=24
44=23
45=23
46=22
47=21
48=20
49=18
50=16
51=15
52=14
53=13
54=13
55=13
56=13
57=13
58=12
59=11
60=10
61=9
62=9
63=8
64=8
65=8
66=7
67=7
68=7
69=7
70=6
71=6
72=6
73=6
74=5
75=5
76=5
77=5
78=5
79=4
80=4
81=4
82=4
83=4
84=4
85=4
86=4
87=4
88=3
89=3
90=3
91=2
92=2
93=2
94=2
95=3
96=3
97=3
98=3
99=3
100=3
101=3
102=3
103=3
104=2
105=2
106=2
107=2
108=2
109=2
110=2
111=2
112=2
113=2
114=1
115=1
116=1
117=1
118=1
119=1
120=1
121=1
122=1
123=1
124=1
125=1
126=1
127=1
128=1
129=1
130=1
131=1
132=1
133=1
134=1
135=1
136=1
137=1
138=1
139=1
140=1
141=2
142=2
143=2
144=3
145=4
146=4
147=4
148=5
149=5
150=5
151=7
152=10
153=14
154=22
155=29
156=36
157=45
158=49
159=51
160=50
161=47
162=42
163=36
164=28
165=22
166=17
167=13
168=10
169=8
170=6
171=5
172=4
173=3
174=3
175=3
176=2
177=2
178=1
179=1
180=1
181=1
182=1
183=1
184=1
185=1
186=1
187=1
188=1
189=1
190=1
191=1
192=1
193=1
194=1
195=1
196=0
197=0
198=0
199=0
200=0
201=0
202=0
203=0
204=0
205=0
206=0
207=1
208=1
209=1
210=1
211=1
212=2
213=2
214=3
215=3
216=3
217=3
218=3
219=3
220=3
221=2
222=2
223=1
224=1
225=1
226=1
227=1
228=1
229=1
230=1
231=2
232=2
233=2
234=1
235=1
236=1
237=1
238=1
239=1
240=1
241=1
242=1
243=0
244=0
245=0
246=0
247=0
248=1
249=1
250=1
251=1
252=1
253=1
254=1
255=1
256=1
257=1
258=1
259=1
260=1
261=1
262=2
263=2
264=2
265=2
266=2
267=1
268=1
269=1
270=1
271=0
272=0
273=0
274=0
275=0
276=0
277=0
278=0
279=0
280=0
281=0
282=0
283=0
284=0
285=0
286=0
287=0
288=0
289=0
290=0
291=0
292=1
293=1
294=1
295=1
296=1
297=1
298=1
299=1
300=1
301=1
302=1
303=2
304=2
305=3
306=3
307=3
308=3
309=3
310=3
311=4
312=5
313=7
314=8
315=9
316=11
317=13
318=14
319=17
320=19
321=22
322=27
323=30
324=33
325=36
326=39
327=41
328=47
329=52
330=55
331=58
332=58
333=57
334=56
335=56
336=56
337=56
338=55
339=54
340=54
341=55
342=57
343=57
344=56
345=56
346=60
347=63
348=66
349=67
350=66
351=62
352=58
353=52
354=47
355=43
356=36
357=31
358=25
359=22
360=20
361=18
362=16
363=15
364=13
365=12
366=12
367=11
368=11
369=10
370=9
371=7
372=7
373=6
374=6
375=6
376=5
377=5
378=5
379=5
380=6
381=7
382=7
383=8
384=8
385=8
386=7
387=6
388=6
389=5
390=5
391=5
392=5
393=5
394=5
395=4
396=3
397=3
399=0
400=0
[5]
0=5
1=0
2=45
3=90
4=204
5=255
6=255
7=255
8=255
9=255
10=255
11=255
12=255
13=255
14=255
15=255
16=255
17=255
18=255
19=255
20=255
21=255
22=255
23=255
24=255
25=231
26=172
27=140
28=108
29=79
30=62
31=55
32=45
33=43
34=38
35=33
36=31
37=31
38=31
39=32
40=32
41=31
42=30
43=29
44=27
45=26
46=25
47=24
48=23
49=22
50=20
51=18
52=17
53=16
54=15
55=15
56=15
57=15
58=14
59=13
60=12
61=11
62=10
63=10
64=10
65=9
66=9
67=9
68=9
69=8
70=8
71=7
72=7
73=7
74=7
75=7
76=7
77=7
78=6
79=6
80=6
81=5
82=5
83=5
84=5
85=5
86=5
87=5
88=4
89=4
90=4
91=3
92=3
93=3
94=3
95=3
96=4
97=4
98=4
99=4
100=3
101=3
102=3
103=3
104=2
105=2
106=2
107=2
108=2
109=2
110=2
111=2
112=2
113=2
114=2
115=2
116=2
117=2
118=2
119=2
120=2
121=1
122=1
123=1
124=2
125=2
126=2
127=2
128=2
129=1
130=1
131=1
132=1
133=1
134=1
135=1
136=1
137=1
138=1
139=2
140=2
141=2
142=3
143=3
144=4
145=5
146=5
147=6
148=7
149=7
150=8
151=10
152=12
153=16
154=24
155=32
156=39
157=48
158=52
159=54
160=54
161=51
162=45
163=38
164=29
165=23
166=17
167=12
168=9
169=7
170=5
171=4
172=3
173=2
174=2
175=2
176=2
177=1
178=1
179=1
180=1
181=1
182=0
183=0
184=0
185=0
186=0
187=0
188=0
189=1
190=1
191=1
192=1
193=1
194=1
195=1
196=1
197=1
198=1
199=1
200=1
201=1
202=1
203=1
204=1
205=1
206=1
207=1
208=1
209=1
210=1
211=1
212=1
213=1
214=1
215=1
216=2
217=2
218=2
219=2
220=1
221=1
222=1
223=1
224=0
225=0
226=0
227=0
228=0
229=1
230=1
231=1
232=1
233=1
234=1
235=1
236=1
237=1
238=1
239=1
240=1
241=1
242=1
243=1
244=0
245=0
246=0
247=0
248=0
249=0
250=0
251=0
252=0
253=0
254=0
255=1
256=1
257=1
258=1
259=1
260=1
261=1
262=1
263=1
264=1
265=0
266=0
267=0
268=0
269=0
270=0
271=0
272=0
273=0
274=0
275=0
276=0
277=0
278=0
279=0
280=0
281=0
282=0
283=0
284=0
285=0
286=0
287=0
288=0
289=0
290=1
291=1
292=1
293=2
294=2
295=2
296=2
297=2
298=2
299=1
300=1
301=1
302=1
303=2
304=3
305=3
306=3
307=3
308=4
309=4
310=5
311=6
312=7
313=10
314=13
315=15
316=16
317=18
318=19
319=20
320=22
321=23
322=27
323=29
324=31
325=34
326=37
327=40
328=46
329=51
330=55
331=58
332=59
333=58
334=58
335=56
336=56
337=56
338=56
339=55
340=56
341=56
342=59
343=58
344=58
345=58
346=60
347=64
348=67
349=68
350=66
351=63
352=59
353=53
354=49
355=45
356=39
357=34
358=29
359=26
360=24
361=22
362=20
363=19
364=17
365=16
366=15
367=15
368=13
369=12
370=10
371=9
372=8
373=7
374=7
375=7
376=7
377=6
378=6
379=6
380=6
381=7
382=8
383=8
384=8
385=8
386=7
387=6
388=6
389=5
390=5
391=5
392=5
393=5
394=5
395=4
396=4
397=3
399=0
400=0
[6]
0=6
1=0
2=51
3=103
4=229
5=255
6=255
7=255
8=255
9=255
10=255
11=255
12=255
13=255
14=255
15=255
16=255
17=255
18=255
19=255
20=255
21=255
22=255
23=255
24=255
25=249
26=185
27=151
28=117
29=89
30=73
31=66
32=55
33=53
34=46
35=38
36=34
37=31
38=29
39=30
40=31
41=31
42=31
43=31
44=30
45=30
46=28
47=26
48=24
49=23
50=21
51=20
52=19
53=18
54=18
55=17
56=17
57=16
58=15
59=14
60=13
61=12
62=11
63=11
64=11
65=10
66=10
67=10
68=10
69=9
70=9
71=8
72=7
73=7
74=7
75=7
76=7
77=6
78=6
79=6
80=6
81=6
82=6
83=6
84=6
85=6
86=5
87=5
88=4
89=4
90=4
91=3
92=3
93=3
94=4
95=4
96=4
97=4
98=4
99=4
100=4
101=4
102=3
103=3
104=3
105=3
106=3
107=3
108=3
109=3
110=3
111=3
112=2
113=2
114=2
115=2
116=2
117=2
118=2
119=2
120=2
121=2
122=2
123=1
124=1
125=1
126=1
127=2
128=2
129=2
130=1
131=1
132=1
133=1
134=1
135=1
136=1
137=1
138=2
139=2
140=2
141=2
142=3
143=3
144=4
145=5
146=5
147=6
148=8
149=9
150=10
151=12
152=16
153=22
154=33
155=43
156=52
157=63
158=68
159=70
160=69
161=63
162=55
163=46
164=34
165=26
166=20
167=14
168=11
169=9
170=6
171=5
172=4
173=3
174=3
175=3
176=2
177=2
178=2
179=1
180=1
181=1
182=1
183=1
184=1
185=1
186=1
187=1
188=1
189=2
190=2
191=2
192=2
193=2
194=2
195=2
196=1
197=1
198=1
199=1
200=1
201=1
202=1
203=1
204=1
205=1
206=1
207=1
208=1
209=1
210=1
211=1
212=1
213=1
214=1
215=1
216=1
217=1
218=1
219=1
220=1
221=1
222=1
223=1
224=1
225=2
226=2
227=2
228=3
229=3
230=3
231=3
232=4
233=4
234=4
235=4
236=3
237=3
238=3
239=2
240=2
241=2
242=2
243=2
244=2
245=2
246=1
247=1
248=1
249=1
250=0
251=0
252=0
253=0
254=0
255=0
256=0
257=0
258=0
259=0
260=0
261=0
262=0
263=1
264=1
265=1
266=1
267=1
268=1
269=1
270=1
271=1
272=1
273=0
274=0
275=0
276=0
277=0
278=0
279=0
280=0
281=0
282=1
283=1
284=1
285=1
286=1
287=1
288=1
289=1
290=1
291=1
292=2
293=2
294=2
295=2
296=2
297=2
298=1
299=1
300=1
301=1
302=2
303=3
304=3
305=3
306=4
307=4
308=4
309=4
310=4
311=4
312=4
313=5
314=6
315=7
316=8
317=9
318=10
319=12
320=13
321=16
322=19
323=22
324=25
325=30
326=34
327=39
328=48
329=54
330=59
331=64
332=65
333=64
334=64
335=63
336=63
337=64
338=64
339=63
340=64
341=66
342=69
343=68
344=68
345=67
346=71
347=74
348=78
349=79
350=76
351=72
352=67
353=61
354=56
355=52
356=45
357=40
358=34
359=31
360=29
361=27
362=24
363=23
364=21
365=20
366=19
367=18
368=16
369=14
370=13
371=10
372=10
373=10
374=10
375=10
376=10
377=10
378=10
379=9
380=9
381=9
382=9
383=9
384=9
385=9
386=7
387=7
388=6
389=5
390=5
391=5
392=5
393=5
394=5
395=4
396=4
397=3
399=0
400=0
[7]
0=7
1=0
2=50
3=100
4=236
5=255
6=255
7=255
8=255
9=255
10=255
11=255
12=255
13=255
14=255
15=255
16=255
17=255
18=255
19=255
20=255
21=255
22=255
23=255
24=255
25=251
26=189
27=153
28=121
29=90
30=74
31=69
32=61
33=60
34=54
35=46
36=40
37=36
38=32
39=31
40=30
41=30
42=31
43=32
44=32
45=32
46=31
47=29
48=28
49=26
50=24
51=23
52=22
53=22
54=21
55=21
56=20
57=19
58=18
59=16
60=15
61=14
62=13
63=13
64=13
65=12
66=12
67=11
68=11
69=10
70=9
71=9
72=8
73=8
74=8
75=8
76=8
77=8
78=8
79=8
80=8
81=7
82=7
83=7
84=7
85=7
86=7
87=6
88=5
89=5
90=4
91=4
92=4
93=4
94=4
95=4
96=5
97=5
98=5
99=5
100=5
101=4
102=4
103=4
104=3
105=3
106=3
107=4
108=3
109=4
110=3
111=3
112=3
113=3
114=3
115=2
116=2
117=3
118=2
119=2
120=2
121=2
122=2
123=2
124=1
125=2
126=2
127=2
128=2
129=2
130=2
131=2
132=2
133=2
134=2
135=2
136=2
137=2
138=2
139=2
140=3
141=3
142=3
143=3
144=4
145=5
146=7
147=8
148=10
149=11
150=13
151=16
152=19
153=25
154=36
155=46
156=56
157=68
158=74
159=76
160=75
161=70
162=60
163=51
164=37
165=29
166=21
167=15
168=11
169=9
170=6
171=4
172=3
173=3
174=3
175=2
176=2
177=2
178=2
179=2
180=2
181=2
182=1
183=1
184=1
185=1
186=0
187=0
188=1
189=1
190=1
191=1
192=1
193=1
194=1
195=1
196=1
197=1
198=1
199=1
200=0
201=0
202=0
203=1
204=1
205=1
206=1
207=1
208=1
209=1
210=1
211=1
212=1
213=1
214=1
215=1
216=1
217=1
218=1
219=0
220=0
221=0
222=0
223=0
224=0
225=0
226=0
227=1
228=1
229=1
230=1
231=2
232=2
233=2
234=2
235=2
236=2
237=2
238=2
239=2
240=1
241=1
242=1
243=0
244=0
245=0
246=0
247=0
248=0
249=0
250=0
251=0
252=0
253=0
254=1
255=1
256=1
257=1
258=1
259=1
260=1
261=1
262=1
263=1
264=1
265=1
266=1
267=1
268=1
269=1
270=1
271=0
272=0
273=0
274=0
275=0
276=0
277=0
278=0
279=0
280=0
281=0
282=0
283=0
284=0
285=0
286=1
287=1
288=1
289=1
290=1
291=2
292=2
293=2
294=2
295=2
296=2
297=2
298=2
299=1
300=1
301=1
302=2
303=3
304=3
305=4
306=4
307=4
308=4
309=4
310=4
311=4
312=4
313=5
314=6
315=7
316=9
317=10
318=11
319=13
320=15
321=18
322=22
323=25
324=28
325=32
326=35
327=40
328=47
329=53
330=58
331=63
332=64
333=64
334=64
335=63
336=63
337=63
338=62
339=61
340=61
341=64
342=66
343=66
344=65
345=65
346=67
347=70
348=73
349=73
350=71
351=67
352=64
353=58
354=55
355=50
356=45
357=41
358=36
359=32
360=30
361=29
362=26
363=25
364=23
365=22
366=21
367=20
368=19
369=17
370=15
371=13
372=12
373=11
374=12
375=12
376=12
377=12
378=11
379=11
380=11
381=11
382=11
383=11
384=11
385=11
386=10
387=8
388=7
389=7
390=6
391=6
392=7
393=7
394=6
395=5
396=5
397=4
399=0
400=0
[8]
0=8
1=0
2=58
3=118
4=255
5=255
6=255
7=255
8=255
9=255
10=255
11=255
12=255
13=255
14=255
15=255
16=255
17=255
18=255
19=255
20=255
21=255
22=255
23=255
24=255
25=252
26=188
27=152
28=119
29=90
30=76
31=71
32=66
33=65
34=62
35=56
36=52
37=49
38=46
39=43
40=40
41=38
42=35
43=35
44=34
45=33
46=32
47=30
48=28
49=26
50=24
51=23
52=23
53=23
54=23
55=22
56=22
57=21
58=19
59=17
60=16
61=15
62=14
63=14
64=13
65=13
66=12
67=12
68=11
69=11
70=10
71=9
72=9
73=9
74=8
75=8
76=8
77=8
78=8
79=8
80=7
81=7
82=7
83=7
84=7
85=7
86=7
87=6
88=6
89=5
90=5
91=5
92=4
93=4
94=5
95=5
96=5
97=5
98=5
99=5
100=5
101=5
102=4
103=4
104=4
105=4
106=4
107=4
108=4
109=3
110=3
111=3
112=3
113=3
114=2
115=2
116=2
117=2
118=2
119=2
120=2
121=2
122=2
123=1
124=1
125=2
126=2
127=2
128=2
129=2
130=2
131=2
132=2
133=2
134=2
135=2
136=2
137=2
138=2
139=2
140=2
141=2
142=2
143=3
144=4
145=5
146=7
147=9
148=11
149=13
150=15
151=19
152=24
153=33
154=49
155=63
156=77
157=92
158=98
159=101
160=99
161=90
162=77
163=63
164=45
165=34
166=25
167=18
168=14
169=10
170=7
171=5
172=4
173=3
174=3
175=3
176=2
177=2
178=2
179=2
180=2
181=2
182=2
183=2
184=2
185=2
186=2
187=1
188=2
189=2
190=2
191=2
192=2
193=2
194=1
195=1
196=1
197=0
198=0
199=0
200=0
201=0
202=0
203=1
204=1
205=1
206=1
207=2
208=2
209=2
210=2
211=2
212=2
213=3
214=3
215=3
216=3
217=3
218=3
219=2
220=2
221=1
222=1
223=1
224=1
225=1
226=1
227=1
228=1
229=2
230=2
231=2
232=2
233=2
234=2
235=2
236=1
237=1
238=1
239=1
240=1
241=1
242=1
243=1
244=1
245=1
246=1
247=1
248=1
249=0
250=0
251=0
252=1
253=1
254=1
255=1
256=1
257=1
258=1
259=1
260=1
261=1
262=1
263=1
264=2
265=2
266=2
267=2
268=2
269=1
270=1
271=1
272=1
273=1
274=1
275=1
276=1
277=1
278=1
279=1
280=1
281=1
282=1
283=0
284=0
285=0
286=0
287=1
288=1
289=1
290=2
291=2
292=3
293=3
294=3
295=3
296=3
297=3
298=2
299=2
300=2
301=3
302=3
303=4
304=5
305=5
306=5
307=5
308=5
309=5
310=6
311=7
312=8
313=10
314=11
315=12
316=13
317=14
318=14
319=14
320=14
321=15
322=18
323=21
324=24
325=29
326=33
327=39
328=47
329=53
330=58
331=62
332=63
333=63
334=63
335=63
336=63
337=65
338=64
339=63
340=65
341=67
342=70
343=70
344=70
345=70
346=73
347=76
348=80
349=79
350=77
351=73
352=68
353=62
354=58
355=54
356=48
357=43
358=38
359=36
360=33
361=32
362=29
363=27
364=26
365=25
366=23
367=22
368=21
369=18
370=17
371=14
372=13
373=13
374=13
375=14
376=14
377=14
378=14
379=13
380=13
381=14
382=14
383=15
384=14
385=14
386=12
387=10
388=9
389=8
390=7
391=7
392=8
393=8
394=7
395=7
396=6
397=5
399=0
400=0
[9]
0=9
1=0
2=57
3=114
4=255
5=255
6=255
7=255
8=255
9=255
10=255
11=255
12=255
13=255
14=255
15=255
16=255
17=255
18=255
19=255
20=255
21=255
22=255
23=255
24=255
25=255
26=191
27=153
28=119
29=86
30=69
31=63
32=59
33=59
34=58
35=56
36=54
37=54
38=52
39=51
40=48
41=45
42=42
43=40
44=38
45=37
46=36
47=34
48=32
49=30
50=27
51=26
52=24
53=24
54=24
55=24
56=23
57=22
58=21
59=19
60=18
61=17
62=16
63=16
64=15
65=15
66=15
67=14
68=13
69=13
70=12
71=11
72=11
73=10
74=10
75=10
76=10
77=10
78=9
79=9
80=9
81=8
82=8
83=8
84=8
85=8
86=8
87=8
88=7
89=6
90=6
91=5
92=5
93=5
94=5
95=6
96=6
97=6
98=6
99=6
100=6
101=5
102=5
103=5
104=4
105=4
106=4
107=4
108=4
109=4
110=3
111=3
112=3
113=3
114=3
115=3
116=3
117=2
118=2
119=2
120=2
121=2
122=2
123=2
124=2
125=2
126=2
127=2
128=2
129=2
130=2
131=2
132=2
133=2
134=2
135=2
136=2
137=2
138=3
139=3
140=3
141=3
142=4
143=4
144=5
145=6
146=8
147=10
148=13
149=14
150=16
151=19
152=24
153=33
154=50
155=65
156=79
157=97
158=105
159=108
160=107
161=98
162=84
163=71
164=51
165=39
166=29
167=20
168=15
169=12
170=8
171=6
172=4
173=3
174=3
175=3
176=3
177=2
178=2
179=2
180=2
181=2
182=1
183=1
184=1
185=1
186=2
187=2
188=2
189=2
190=2
191=2
192=2
193=1
194=1
195=1
196=0
197=0
198=0
199=0
200=0
201=0
202=1
203=1
204=1
205=1
206=2
207=2
208=2
209=2
210=2
211=2
212=2
213=2
214=2
215=2
216=2
217=2
218=2
219=1
220=1
221=1
222=1
223=1
224=1
225=1
226=2
227=3
228=3
229=4
230=4
231=4
232=4
233=4
234=4
235=4
236=4
237=3
238=3
239=3
240=3
241=2
242=2
243=2
244=2
245=2
246=2
247=1
248=1
249=1
250=1
251=0
252=0
253=0
254=0
255=0
256=0
257=0
258=0
259=1
260=1
261=1
262=1
263=2
264=2
265=2
266=2
267=2
268=1
269=1
270=1
271=1
272=1
273=1
274=1
275=1
276=1
277=0
278=0
279=0
280=1
281=1
282=1
283=1
284=1
285=1
286=1
287=1
288=1
289=2
290=2
291=3
292=3
293=4
294=4
295=5
296=5
297=4
298=4
299=3
300=3
301=3
302=4
303=4
304=5
305=6
306=6
307=6
308=5
309=5
310=5
311=6
312=7
313=8
314=9
315=9
316=10
317=10
318=10
319=11
320=12
321=15
322=19
323=23
324=26
325=30
326=34
327=39
328=47
329=52
330=56
331=61
332=62
333=61
334=61
335=61
336=62
337=62
338=62
339=62
340=63
341=65
342=67
343=67
344=66
345=65
346=68
347=71
348=73
349=74
350=72
351=69
352=66
353=61
354=58
355=54
356=49
357=45
358=41
359=38
360=36
361=34
362=31
363=30
364=28
365=27
366=26
367=25
368=24
369=22
370=19
371=17
372=16
373=15
374=15
375=16
376=16
377=15
378=15
379=14
380=14
381=14
382=15
383=15
384=15
385=15
386=13
387=11
388=9
389=8
390=7
391=7
392=7
393=7
394=8
395=7
396=6
397=5
399=0
400=0
[10]
0=10
1=0
2=64
3=129
4=255
5=255
6=255
7=255
8=255
9=255
10=255
11=255
12=255
13=255
14=255
15=255
16=255
17=255
18=255
19=255
20=255
21=255
22=255
23=255
24=255
25=234
26=174
27=139
28=106
29=78
30=63
31=59
32=58
33=58
34=58
35=57
36=58
37=57
38=57
39=55
40=53
41=49
42=47
43=45
44=42
45=40
46=38
47=35
48=33
49=30
50=27
51=26
52=25
53=24
54=24
55=23
56=23
57=22
58=21
59=19
60=18
61=17
62=16
63=16
64=15
65=15
66=15
67=14
68=13
69=12
70=11
71=10
72=10
73=10
74=10
75=10
76=10
77=10
78=10
79=9
80=9
81=9
82=9
83=9
84=9
85=9
86=8
87=8
88=7
89=6
90=6
91=5
92=5
93=5
94=6
95=6
96=6
97=6
98=6
99=6
100=5
101=5
102=5
103=5
104=4
105=5
106=5
107=5
108=5
109=5
110=5
111=4
112=4
113=4
114=3
115=3
116=3
117=3
118=3
119=3
120=3
121=2
122=2
123=2
124=2
125=2
126=2
127=3
128=3
129=3
130=3
131=3
132=2
133=2
134=2
135=2
136=2
137=2
138=2
139=3
140=3
141=3
142=4
143=5
144=6
145=9
146=11
147=13
148=15
149=16
150=18
151=22
152=30
153=44
154=70
155=92
156=113
157=137
158=147
159=150
160=146
161=133
162=113
163=91
164=63
165=48
166=34
167=24
168=19
169=14
170=10
171=8
172=6
173=5
174=5
175=4
176=4
177=3
178=3
179=2
180=2
181=2
182=1
183=1
184=2
185=2
186=2
187=3
188=3
189=3
190=3
191=3
192=3
193=2
194=2
195=1
196=1
197=1
198=0
199=0
200=0
201=1
202=1
203=1
204=2
205=2
206=2
207=2
208=2
209=2
210=2
211=2
212=3
213=3
214=3
215=4
216=4
217=4
218=4
219=3
220=3
221=3
222=3
223=3
224=2
225=3
226=3
227=3
228=3
229=3
230=3
231=3
232=3
233=3
234=3
235=3
236=3
237=3
238=3
239=3
240=3
241=3
242=2
243=2
244=1
245=1
246=1
247=1
248=1
249=0
250=0
251=0
252=0
253=0
254=0
255=1
256=0
257=0
258=0
259=1
260=1
261=1
262=1
263=2
264=2
265=2
266=2
267=2
268=1
269=1
270=1
271=1
272=1
273=0
274=0
275=0
276=0
277=0
278=0
279=0
280=0
281=1
282=1
283=1
284=1
285=2
286=2
287=2
288=2
289=2
290=3
291=4
292=5
293=5
294=6
295=6
296=5
297=5
298=4
299=3
300=3
301=4
302=4
303=6
304=7
305=7
306=7
307=7
308=6
309=6
310=5
311=6
312=7
313=9
314=11
315=12
316=13
317=13
318=13
319=13
320=13
321=12
322=13
323=15
324=17
325=21
326=24
327=29
328=37
329=43
330=48
331=53
332=54
333=54
334=54
335=55
336=55
337=56
338=56
339=54
340=55
341=57
342=59
343=59
344=59
345=59
346=61
347=64
348=68
349=68
350=67
351=64
352=62
353=58
354=56
355=53
356=49
357=45
358=41
359=38
360=36
361=34
362=32
363=30
364=29
365=28
366=27
367=26
368=25
369=23
370=21
371=18
372=18
373=18
374=19
375=19
376=19
377=18
378=17
379=17
380=16
381=17
382=17
383=18
384=18
385=17
386=14
387=13
388=11
389=10
390=9
391=9
392=10
393=10
394=9
395=8
396=7
397=6
399=0
400=0
[11]
0=11
1=0
2=58
3=116
4=255
5=255
6=255
7=255
8=255
9=255
10=255
11=255
12=255
13=255
14=255
15=255
16=255
17=255
18=255
19=255
20=255
21=255
22=255
23=255
24=255
25=245
26=185
27=148
28=116
29=88
30=74
31=71
32=69
33=69
34=65
35=61
36=57
37=54
38=51
39=50
40=49
41=48
42=47
43=46
44=45
45=43
46=41
47=37
48=34
49=31
50=28
51=27
52=25
53=25
54=24
55=24
56=23
57=23
58=21
59=19
60=18
61=17
62=16
63=16
64=16
65=15
66=15
67=14
68=13
69=13
70=12
71=11
72=11
73=11
74=11
75=11
76=11
77=10
78=10
79=10
80=10
81=9
82=9
83=9
84=10
85=10
86=9
87=9
88=8
89=8
90=7
91=7
92=6
93=6
94=6
95=6
96=6
97=6
98=6
99=6
100=6
101=5
102=5
103=5
104=5
105=5
106=4
107=5
108=4
109=4
110=4
111=4
112=4
113=4
114=3
115=3
116=3
117=3
118=3
119=2
120=2
121=3
122=3
123=3
124=3
125=3
126=3
127=3
128=3
129=3
130=2
131=2
132=2
133=2
134=3
135=4
136=5
137=5
138=6
139=6
140=6
141=6
142=7
143=7
144=8
145=9
146=12
147=13
148=15
149=15
150=17
151=20
152=29
153=42
154=69
155=95
156=118
157=148
158=159
159=165
160=161
161=148
162=125
163=103
164=72
165=54
166=38
167=27
168=21
169=16
170=11
171=9
172=7
173=6
174=5
175=5
176=4
177=3
178=3
179=2
180=1
181=1
182=1
183=1
184=1
185=2
186=2
187=3
188=3
189=3
190=3
191=3
192=3
193=2
194=2
195=1
196=1
197=1
198=1
199=1
200=1
201=1
202=2
203=2
204=2
205=3
206=3
207=3
208=3
209=2
210=2
211=2
212=2
213=2
214=2
215=2
216=2
217=2
218=2
219=1
220=1
221=1
222=1
223=1
224=1
225=2
226=2
227=3
228=3
229=3
230=3
231=3
232=3
233=3
234=3
235=3
236=3
237=2
238=3
239=3
240=3
241=3
242=3
243=3
244=3
245=3
246=3
247=3
248=2
249=2
250=2
251=1
252=1
253=1
254=1
255=1
256=0
257=0
258=1
259=1
260=1
261=1
262=1
263=1
264=1
265=1
266=1
267=0
268=0
269=0
270=0
271=1
272=1
273=1
274=1
275=2
276=2
277=2
278=2
279=2
280=2
281=2
282=2
283=2
284=2
285=2
286=3
287=3
288=3
289=3
290=4
291=5
292=6
293=6
294=7
295=7
296=6
297=6
298=5
299=4
300=4
301=5
302=6
303=8
304=9
305=10
306=10
307=9
308=9
309=8
310=7
311=7
312=8
313=10
314=11
315=12
316=12
317=13
318=12
319=12
320=11
321=11
322=11
323=12
324=14
325=18
326=21
327=24
328=31
329=36
330=41
331=46
332=48
333=48
334=48
335=49
336=49
337=48
338=49
339=47
340=47
341=49
342=50
343=49
344=47
345=46
346=47
347=49
348=51
349=52
350=51
351=51
352=50
353=48
354=47
355=44
356=41
357=39
358=37
359=35
360=33
361=32
362=30
363=29
364=29
365=28
366=27
367=26
368=24
369=22
370=19
371=16
372=15
373=15
374=16
375=16
376=16
377=15
378=14
379=14
380=13
381=14
382=15
383=15
384=16
385=15
386=14
387=12
388=11
389=9
390=9
391=9
392=9
393=9
394=9
395=8
396=7
397=6
399=0
400=0
[12]
0=12
1=0
2=63
3=128
4=255
5=255
6=255
7=255
8=255
9=255
10=255
11=255
12=255
13=255
14=255
15=255
16=255
17=255
18=255
19=255
20=255
21=255
22=255
23=255
24=255
25=216
26=160
27=126
28=99
29=75
30=65
31=63
32=63
33=63
34=63
35=60
36=58
37=56
38=54
39=51
40=49
41=47
42=45
43=44
44=44
45=43
46=42
47=40
48=37
49=34
50=30
51=28
52=26
53=25
54=24
55=24
56=23
57=22
58=21
59=19
60=18
61=17
62=16
63=15
64=15
65=14
66=14
67=13
68=13
69=12
70=12
71=11
72=11
73=11
74=11
75=11
76=11
77=10
78=10
79=9
80=8
81=8
82=8
83=8
84=8
85=8
86=8
87=8
88=7
89=7
90=6
91=6
92=5
93=5
94=5
95=5
96=5
97=5
98=5
99=5
100=5
101=5
102=4
103=4
104=4
105=4
106=4
107=4
108=4
109=4
110=4
111=4
112=4
113=4
114=4
115=4
116=4
117=4
118=3
119=3
120=3
121=3
122=3
123=3
124=3
125=4
126=4
127=4
128=4
129=3
130=3
131=3
132=2
133=3
134=3
135=4
136=5
137=6
138=7
139=8
140=8
141=10
142=11
143=13
144=13
145=14
146=15
147=16
148=17
149=17
150=17
151=23
152=33
153=53
154=89
155=117
156=145
157=173
158=185
159=187
160=181
161=162
162=137
163=107
164=73
165=54
166=39
167=28
168=22
169=17
170=13
171=11
172=9
173=8
174=8
175=7
176=6
177=5
178=3
179=2
180=2
181=1
182=1
183=1
184=1
185=2
186=3
187=4
188=4
189=4
190=4
191=4
192=4
193=3
194=2
195=1
196=1
197=1
198=1
199=1
200=1
201=1
202=2
203=2
204=2
205=2
206=2
207=2
208=2
209=1
210=1
211=2
212=2
213=2
214=3
215=3
216=4
217=4
218=4
219=4
220=4
221=3
222=3
223=2
224=2
225=1
226=1
227=1
228=1
229=0
230=1
231=1
232=1
233=2
234=2
235=2
236=3
237=3
238=3
239=3
240=3
241=3
242=3
243=3
244=3
245=3
246=2
247=2
248=1
249=1
250=1
251=1
252=1
253=1
254=0
255=0
256=0
257=0
258=0
259=0
260=0
261=0
262=1
263=1
264=1
265=1
266=1
267=1
268=1
269=1
270=1
271=1
272=1
273=1
274=2
275=2
276=1
277=1
278=1
279=1
280=2
281=2
282=2
283=2
284=2
285=3
286=3
287=4
288=4
289=5
290=6
291=7
292=8
293=8
294=8
295=8
296=7
297=7
298=6
299=5
300=5
301=6
302=7
303=9
304=10
305=10
306=10
307=10
308=10
309=9
310=8
311=8
312=8
313=10
314=11
315=12
316=12
317=12
318=12
319=11
320=10
321=9
322=7
323=8
324=9
325=13
326=16
327=20
328=26
329=31
330=36
331=40
332=41
333=41
334=41
335=40
336=41
337=40
338=39
339=36
340=36
341=37
342=37
343=37
344=36
345=36
346=37
347=40
348=42
349=43
350=43
351=43
352=42
353=41
354=40
355=38
356=36
357=34
358=33
359=31
360=30
361=29
362=28
363=28
364=28
365=28
366=27
367=26
368=23
369=21
370=19
371=16
372=16
373=16
374=17
375=18
376=18
377=18
378=17
379=16
380=15
381=16
382=16
383=17
384=17
385=16
386=15
387=13
388=12
389=10
390=10
391=9
392=9
393=9
394=8
395=7
396=6
397=5
399=0
400=0
[13]
0=13
1=0
2=56
3=112
4=255
5=255
6=255
7=255
8=255
9=255
10=255
11=255
12=255
13=255
14=255
15=255
16=255
17=255
18=255
19=255
20=255
21=255
22=255
23=255
24=255
25=226
26=170
27=135
28=106
29=77
30=64
31=59
32=56
33=57
34=56
35=54
36=53
37=53
38=51
39=50
40=48
41=44
42=41
43=40
44=39
45=38
46=38
47=36
48=36
49=34
50=32
51=30
52=27
53=26
54=25
55=24
56=24
57=23
58=22
59=21
60=19
61=18
62=17
63=16
64=16
65=15
66=15
67=14
68=14
69=13
70=12
71=11
72=11
73=11
74=11
75=11
76=10
77=10
78=10
79=10
80=9
81=9
82=9
83=9
84=9
85=9
86=9
87=9
88=8
89=7
90=7
91=6
92=6
93=6
94=6
95=6
96=5
97=5
98=5
99=5
100=5
101=4
102=4
103=4
104=4
105=4
106=4
107=4
108=4
109=4
110=4
111=4
112=4
113=4
114=4
115=4
116=4
117=4
118=4
119=3
120=3
121=3
122=2
123=2
124=2
125=3
126=3
127=3
128=3
129=3
130=3
131=3
132=2
133=3
134=3
135=4
136=6
137=7
138=8
139=10
140=11
141=11
142=12
143=13
144=14
145=14
146=15
147=15
148=16
149=15
150=16
151=20
152=29
153=46
154=81
155=110
156=139
157=172
158=186
159=191
160=187
161=169
162=144
163=115
164=78
165=57
166=40
167=28
168=22
169=17
170=13
171=11
172=9
173=9
174=9
175=9
176=7
177=6
178=5
179=3
180=3
181=2
182=1
183=1
184=2
185=3
186=4
187=5
188=6
189=6
190=6
191=6
192=5
193=5
194=3
195=2
196=2
197=1
198=1
199=1
200=1
201=1
202=1
203=1
204=1
205=2
206=2
207=2
208=2
209=2
210=2
211=2
212=2
213=2
214=2
215=2
216=2
217=2
218=2
219=1
220=1
221=1
222=1
223=1
224=1
225=1
226=2
227=2
228=2
229=3
230=3
231=3
232=3
233=3
234=3
235=3
236=3
237=3
238=3
239=3
240=3
241=3
242=3
243=2
244=2
245=2
246=2
247=2
248=2
249=1
250=1
251=1
252=1
253=1
254=1
255=1
256=1
257=1
258=1
259=1
260=1
261=1
262=1
263=1
264=1
265=1
266=1
267=1
268=1
269=1
270=1
271=1
272=2
273=2
274=2
275=2
276=2
277=2
278=2
279=1
280=1
281=1
282=1
283=1
284=2
285=2
286=3
287=3
288=4
289=5
290=5
291=6
292=7
293=7
294=7
295=7
296=6
297=6
298=5
299=5
300=5
301=6
302=8
303=9
304=10
305=10
306=10
307=10
308=10
309=9
310=8
311=7
312=7
313=8
314=9
315=10
316=10
317=10
318=10
319=9
320=8
321=7
322=6
323=6
324=7
325=10
326=12
327=15
328=19
329=23
330=27
331=31
332=32
333=32
334=32
335=31
336=31
337=31
338=30
339=27
340=27
341=27
342=27
343=27
344=25
345=24
346=24
347=26
348=28
349=30
350=31
351=32
352=33
353=34
354=35
355=35
356=34
357=33
358=32
359=31
360=30
361=29
362=28
363=28
364=28
365=27
366=26
367=25
368=23
369=20
370=17
371=14
372=13
373=14
374=15
375=16
376=16
377=16
378=15
379=15
380=15
381=15
382=15
383=15
384=15
385=14
386=12
387=11
388=10
389=8
390=8
391=8
392=8
393=8
394=8
395=7
396=6
397=5
399=0
400=0
[14]
0=14
1=0
2=60
3=123
4=255
5=255
6=255
7=255
8=255
9=255
10=255
11=255
12=255
13=255
14=255
15=255
16=255
17=255
18=255
19=255
20=255
21=255
22=255
23=255
24=253
25=205
26=151
27=118
28=94
29=73
30=66
31=62
32=60
33=59
34=54
35=48
36=46
37=44
38=44
39=43
40=42
41=40
42=39
43=38
44=37
45=36
46=35
47=33
48=32
49=31
50=30
51=29
52=28
53=27
54=26
55=26
56=25
57=24
58=23
59=22
60=21
61=20
62=18
63=18
64=17
65=16
66=16
67=16
68=15
69=14
70=13
71=12
72=12
73=11
74=11
75=10
76=10
77=10
78=10
79=9
80=9
81=9
82=9
83=9
84=9
85=9
86=8
87=8
88=7
89=6
90=6
91=6
92=6
93=5
94=6
95=5
96=5
97=5
98=5
99=5
100=5
101=5
102=5
103=5
104=5
105=5
106=5
107=4
108=4
109=4
110=4
111=4
112=4
113=4
114=4
115=4
116=4
117=4
118=4
119=4
120=3
121=3
122=3
123=2
124=2
125=2
126=2
127=3
128=3
129=3
130=2
131=2
132=2
133=3
134=4
135=5
136=7
137=8
138=10
139=12
140=13
141=15
142=15
143=15
144=15
145=14
146=16
147=16
148=17
149=17
150=19
151=25
152=36
153=57
154=93
155=124
156=153
157=183
158=195
159=198
160=191
161=171
162=143
163=112
164=74
165=53
166=37
167=27
168=22
169=17
170=15
171=14
172=14
173=14
174=14
175=13
176=11
177=10
178=7
179=5
180=4
181=2
182=2
183=2
184=3
185=4
186=5
187=6
188=7
189=8
190=8
191=7
192=6
193=6
194=4
195=3
196=2
197=1
198=1
199=1
200=1
201=1
202=2
203=2
204=2
205=2
206=2
207=2
208=2
209=2
210=2
211=3
212=3
213=3
214=3
215=3
216=3
217=3
218=3
219=2
220=2
221=2
222=1
223=1
224=1
225=1
226=2
227=2
228=2
229=3
230=3
231=4
232=4
233=5
234=5
235=5
236=5
237=5
238=5
239=4
240=4
241=4
242=3
243=3
244=3
245=3
246=3
247=3
248=2
249=2
250=2
251=1
252=1
253=1
254=1
255=2
256=2
257=2
258=2
259=2
260=2
261=2
262=2
263=2
264=2
265=1
266=1
267=1
268=1
269=1
270=1
271=2
272=2
273=2
274=2
275=2
276=2
277=2
278=2
279=2
280=2
281=2
282=2
283=2
284=3
285=4
286=5
287=5
288=6
289=6
290=6
291=7
292=7
293=7
294=7
295=7
296=7
297=7
298=7
299=7
300=7
301=9
302=10
303=11
304=12
305=12
306=12
307=11
308=10
309=9
310=8
311=6
312=5
313=6
314=6
315=6
316=7
317=7
318=7
319=7
320=7
321=8
322=9
323=11
324=14
325=17
326=19
327=20
328=22
329=24
330=25
331=26
332=25
333=24
334=24
335=22
336=22
337=21
338=19
339=17
340=16
341=16
342=15
343=15
344=14
345=13
346=15
347=16
348=19
349=22
350=24
351=27
352=29
353=31
354=32
355=33
356=33
357=33
358=32
359=31
360=30
361=29
362=29
363=29
364=29
365=29
366=28
367=27
368=24
369=21
370=19
371=15
372=14
373=14
374=15
375=16
376=16
377=16
378=16
379=15
380=15
381=15
382=16
383=16
384=16
385=15
386=13
387=12
388=10
389=9
390=8
391=8
392=8
393=8
394=7
395=7
396=6
397=6
399=0
400=0
[15]
0=15
1=0
2=55
3=109
4=255
5=255
6=255
7=255
8=255
9=255
10=255
11=255
12=255
13=255
14=255
15=255
16=255
17=255
18=255
19=255
20=255
21=255
22=255
23=255
24=255
25=216
26=156
27=123
28=94
29=68
30=57
31=54
32=54
33=55
34=54
35=51
36=50
37=48
38=47
39=45
40=43
41=40
42=39
43=39
44=38
45=36
46=35
47=32
48=30
49=29
50=27
51=27
52=27
53=27
54=27
55=27
56=26
57=24
58=23
59=21
60=21
61=20
62=19
63=19
64=19
65=17
66=17
67=16
68=16
69=14
70=13
71=12
72=12
73=11
74=11
75=11
76=10
77=10
78=10
79=10
80=9
81=9
82=9
83=9
84=9
85=9
86=9
87=9
88=8
89=7
90=7
91=6
92=6
93=6
94=6
95=6
96=6
97=6
98=6
99=5
100=5
101=5
102=5
103=5
104=5
105=5
106=5
107=4
108=4
109=4
110=4
111=4
112=4
113=4
114=3
115=3
116=3
117=3
118=3
119=3
120=3
121=2
122=2
123=2
124=1
125=1
126=1
127=1
128=2
129=2
130=2
131=2
132=2
133=3
134=4
135=6
136=8
137=10
138=12
139=15
140=16
141=16
142=15
143=15
144=14
145=13
146=15
147=17
148=20
149=21
150=25
151=30
152=40
153=56
154=89
155=115
156=143
157=172
158=185
159=189
160=184
161=165
162=140
163=110
164=73
165=52
166=37
167=26
168=21
169=18
170=16
171=16
172=16
173=17
174=16
175=16
176=13
177=11
178=9
179=6
180=5
181=3
182=2
183=3
184=4
185=5
186=6
187=8
188=9
189=9
190=9
191=9
192=8
193=7
194=5
195=4
196=3
197=2
198=2
199=2
200=2
201=2
202=3
203=3
204=3
205=3
206=3
207=3
208=2
209=2
210=2
211=2
212=2
213=2
214=2
215=2
216=2
217=2
218=2
219=2
220=1
221=1
222=1
223=1
224=1
225=2
226=2
227=2
228=2
229=2
230=2
231=3
232=3
233=3
234=3
235=3
236=3
237=3
238=3
239=3
240=3
241=3
242=3
243=3
244=3
245=3
246=2
247=2
248=2
249=2
250=1
251=1
252=1
253=1
254=1
255=1
256=1
257=1
258=1
259=1
260=1
261=1
262=1
263=1
264=1
265=1
266=1
267=1
268=1
269=2
270=2
271=2
272=3
273=3
274=3
275=3
276=3
277=3
278=3
279=2
280=2
281=2
282=3
283=4
284=5
285=6
286=6
287=7
288=7
289=7
290=7
291=7
292=7
293=8
294=8
295=9
296=9
297=9
298=9
299=8
300=8
301=9
302=10
303=11
304=11
305=12
306=11
307=11
308=10
309=8
310=7
311=5
312=4
313=4
314=3
315=3
316=3
317=3
318=4
319=5
320=6
321=8
322=10
323=12
324=14
325=16
326=18
327=18
328=19
329=20
330=20
331=21
332=22
333=22
334=21
335=20
336=19
337=18
338=16
339=14
340=13
341=12
342=11
343=11
344=9
345=8
346=8
347=10
348=12
349=16
350=20
351=24
352=27
353=30
354=33
355=35
356=35
357=35
358=35
359=34
360=33
361=32
362=31
363=32
364=31
365=31
366=30
367=29
368=26
369=23
370=20
371=16
372=15
373=15
374=16
375=17
376=17
377=17
378=17
379=16
380=16
381=15
382=15
383=15
384=15
385=14
386=12
387=11
388=10
389=9
390=8
391=8
392=8
393=8
394=7
395=6
396=5
397=5
399=0
400=0
[16]
0=16
1=0
2=59
3=121
4=255
5=255
6=255
7=255
8=255
9=255
10=255
11=255
12=255
13=255
14=255
15=255
16=255
17=255
18=255
19=255
20=255
21=255
22=255
23=255
24=254
25=203
26=149
27=116
28=93
29=72
30=65
31=63
32=63
33=62
34=59
35=56
36=53
37=52
38=50
39=49
40=46
41=44
42=41
43=40
44=39
45=37
46=36
47=34
48=32
49=30
50=29
51=28
52=28
53=29
54=29
55=29
56=28
57=27
58=25
59=22
60=21
61=20
62=19
63=19
64=18
65=17
66=16
67=16
68=14
69=13
70=11
71=10
72=10
73=10
74=9
75=9
76=9
77=9
78=9
79=9
80=9
81=9
82=8
83=9
84=9
85=9
86=8
87=8
88=7
89=7
90=6
91=6
92=6
93=6
94=6
95=6
96=6
97=6
98=6
99=6
100=6
101=6
102=6
103=5
104=5
105=5
106=5
107=5
108=4
109=4
110=4
111=4
112=4
113=4
114=4
115=4
116=3
117=3
118=3
119=3
120=2
121=2
122=2
123=2
124=3
125=3
126=3
127=3
128=4
129=4
130=3
131=3
132=3
133=4
134=5
135=6
136=9
137=12
138=14
139=17
140=18
141=20
142=21
143=24
144=27
145=32
146=36
147=40
148=44
149=46
150=47
151=49
152=57
153=70
154=98
155=122
156=146
157=169
158=178
159=180
160=172
161=153
162=128
163=100
164=66
165=48
166=35
167=26
168=23
169=22
170=22
171=22
172=23
173=23
174=22
175=21
176=17
177=14
178=11
179=8
180=6
181=5
182=4
183=4
184=5
185=6
186=7
187=8
188=9
189=9
190=9
191=9
192=8
193=7
194=5
195=4
196=3
197=2
198=2
199=3
200=3
201=3
202=4
203=4
204=4
205=4
206=4
207=3
208=3
209=3
210=3
211=2
212=3
213=3
214=4
215=4
216=5
217=5
218=6
219=6
220=5
221=5
222=4
223=3
224=2
225=2
226=1
227=1
228=1
229=1
230=1
231=1
232=1
233=1
234=1
235=1
236=1
237=1
238=1
239=2
240=2
241=2
242=2
243=2
244=2
245=2
246=2
247=2
248=1
249=1
250=1
251=1
252=1
253=1
254=1
255=1
256=1
257=0
258=0
259=0
260=0
261=1
262=1
263=1
264=1
265=1
266=1
267=1
268=1
269=2
270=2
271=2
272=3
273=3
274=3
275=3
276=3
277=3
278=3
279=3
280=3
281=3
282=3
283=4
284=5
285=6
286=7
287=7
288=7
289=7
290=7
291=7
292=8
293=8
294=9
295=10
296=10
297=10
298=10
299=9
300=9
301=10
302=10
303=11
304=12
305=12
306=11
307=11
308=9
309=8
310=6
311=4
312=3
313=3
314=2
315=2
316=2
317=2
318=2
319=3
320=5
321=8
322=12
323=14
324=16
325=18
326=19
327=19
328=18
329=16
330=14
331=14
332=12
333=12
334=12
335=11
336=10
337=9
338=8
339=7
340=6
341=6
342=6
343=6
344=6
345=6
346=6
347=8
348=10
349=14
350=18
351=22
352=27
353=30
354=33
355=36
356=36
357=37
358=37
359=36
360=35
361=34
362=34
363=34
364=33
365=33
366=32
367=30
368=27
369=24
370=21
371=18
372=16
373=16
374=17
375=18
376=18
377=18
378=18
379=18
380=17
381=17
382=16
383=16
384=15
385=14
386=12
387=10
388=9
389=8
390=8
391=8
392=8
393=7
394=7
395=6
396=5
397=5
399=0
400=0
[17]
0=17
1=0
2=55
3=105
4=255
5=255
6=255
7=255
8=255
9=255
10=255
11=255
12=255
13=255
14=255
15=255
16=255
17=255
18=255
19=255
20=255
21=255
22=255
23=255
24=255
25=222
26=162
27=132
28=103
29=79
30=70
31=68
32=70
33=69
34=67
35=63
36=61
37=59
38=56
39=54
40=52
41=49
42=46
43=44
44=42
45=40
46=38
47=34
48=32
49=29
50=27
51=26
52=26
53=26
54=27
55=27
56=27
57=27
58=25
59=23
60=22
61=21
62=19
63=19
64=18
65=17
66=17
67=16
68=14
69=13
70=12
71=11
72=10
73=10
74=10
75=10
76=10
77=10
78=10
79=10
80=10
81=10
82=10
83=10
84=10
85=10
86=10
87=9
88=9
89=8
90=8
91=7
92=7
93=7
94=7
95=7
96=6
97=6
98=6
99=5
100=5
101=5
102=5
103=6
104=6
105=6
106=5
107=5
108=5
109=5
110=4
111=4
112=4
113=4
114=4
115=4
116=4
117=4
118=3
119=3
120=3
121=2
122=2
123=2
124=2
125=2
126=2
127=2
128=2
129=2
130=3
131=3
132=3
133=4
134=5
135=6
136=8
137=10
138=13
139=15
140=17
141=20
142=24
143=27
144=32
145=41
146=47
147=54
148=61
149=63
150=64
151=65
152=69
153=75
154=95
155=112
156=130
157=149
158=158
159=159
160=154
161=137
162=115
163=92
164=61
165=45
166=32
167=24
168=22
169=22
170=23
171=24
172=25
173=25
174=24
175=22
176=18
177=14
178=11
179=8
180=6
181=5
182=4
183=5
184=6
185=6
186=7
187=8
188=9
189=9
190=9
191=8
192=7
193=6
194=4
195=3
196=2
197=2
198=3
199=3
200=4
201=4
202=4
203=4
204=4
205=4
206=4
207=3
208=3
209=2
210=2
211=2
212=2
213=2
214=2
215=3
216=3
217=4
218=4
219=4
220=3
221=3
222=3
223=3
224=2
225=2
226=2
227=3
228=3
229=3
230=4
231=4
232=4
233=4
234=4
235=3
236=3
237=3
238=3
239=3
240=3
241=3
242=3
243=3
244=3
245=3
246=2
247=2
248=1
249=1
250=1
251=1
252=1
253=1
254=1
255=1
256=1
257=1
258=1
259=1
260=1
261=1
262=1
263=1
264=1
265=1
266=1
267=1
268=2
269=2
270=2
271=2
272=2
273=2
274=2
275=2
276=2
277=2
278=2
279=2
280=2
281=2
282=3
283=4
284=4
285=5
286=6
287=6
288=6
289=6
290=6
291=6
292=7
293=8
294=9
295=10
296=11
297=11
298=11
299=10
300=10
301=10
302=10
303=11
304=11
305=11
306=11
307=10
308=9
309=8
310=7
311=5
312=4
313=4
314=3
315=3
316=2
317=2
318=2
319=3
320=4
321=7
322=10
323=12
324=13
325=14
326=15
327=15
328=14
329=13
330=13
331=12
332=12
333=13
334=13
335=13
336=12
337=11
338=10
339=9
340=9
341=9
342=9
343=10
344=10
345=10
346=10
347=11
348=12
349=15
350=17
351=21
352=25
353=29
354=32
355=36
356=38
357=39
358=39
359=39
360=38
361=38
362=37
363=36
364=36
365=35
366=34
367=33
368=29
369=26
370=23
371=20
372=18
373=17
374=18
375=18
376=18
377=18
378=17
379=16
380=15
381=14
382=14
383=14
384=13
385=12
386=11
387=9
388=8
389=7
390=6
391=6
392=6
393=6
394=6
395=5
396=5
397=5
399=0
400=0
[18]
0=18
1=0
2=57
3=118
4=255
5=255
6=255
7=255
8=255
9=255
10=255
11=255
12=255
13=255
14=255
15=255
16=255
17=255
18=255
19=255
20=255
21=255
22=255
23=255
24=255
25=211
26=153
27=121
28=96
29=73
30=66
31=63
32=65
33=64
34=63
35=60
36=59
37=58
38=57
39=55
40=53
41=51
42=49
43=47
44=46
45=44
46=42
47=39
48=36
49=33
50=30
51=28
52=26
53=26
54=26
55=27
56=26
57=26
58=25
59=23
60=22
61=21
62=19
63=18
64=17
65=16
66=15
67=15
68=14
69=13
70=12
71=11
72=11
73=11
74=11
75=11
76=11
77=10
78=10
79=10
80=10
81=10
82=9
83=9
84=9
85=9
86=9
87=8
88=8
89=7
90=7
91=7
92=7
93=7
94=7
95=6
96=6
97=6
98=6
99=5
100=5
101=5
102=6
103=6
104=6
105=5
106=5
107=5
108=5
109=4
110=4
111=4
112=4
113=4
114=4
115=4
116=4
117=4
118=3
119=3
120=2
121=2
122=2
123=2
124=2
125=2
126=2
127=2
128=2
129=2
130=2
131=1
132=2
133=3
134=4
135=5
136=8
137=11
138=13
139=16
140=19
141=24
142=32
143=42
144=53
145=70
146=82
147=92
148=99
149=100
150=100
151=96
152=89
153=90
154=100
155=112
156=126
157=141
158=146
159=146
160=140
161=123
162=103
163=79
164=53
165=37
166=28
167=21
168=21
169=23
170=25
171=27
172=27
173=27
174=25
175=23
176=18
177=14
178=10
179=7
180=6
181=6
182=5
183=6
184=7
185=7
186=7
187=8
188=8
189=8
190=7
191=7
192=6
193=5
194=4
195=3
196=2
197=2
198=3
199=3
200=3
201=4
202=4
203=4
204=4
205=3
206=3
207=2
208=2
209=1
210=1
211=1
212=2
213=2
214=3
215=4
216=4
217=5
218=5
219=5
220=5
221=5
222=5
223=4
224=4
225=3
226=3
227=3
228=3
229=3
230=2
231=2
232=2
233=2
234=2
235=2
236=3
237=3
238=3
239=3
240=4
241=4
242=4
243=3
244=3
245=3
246=3
247=2
248=2
249=1
250=1
251=1
252=1
253=1
254=1
255=1
256=1
257=1
258=0
259=0
260=0
261=1
262=1
263=1
264=1
265=1
266=1
267=1
268=1
269=1
270=1
271=1
272=1
273=2
274=2
275=2
276=2
277=2
278=2
279=2
280=2
281=2
282=3
283=4
284=5
285=6
286=7
287=7
288=7
289=6
290=7
291=7
292=9
293=11
294=12
295=14
296=14
297=14
298=14
299=12
300=11
301=11
302=10
303=10
304=11
305=10
306=10
307=9
308=8
309=7
310=6
311=5
312=5
313=4
314=4
315=4
316=3
317=3
318=3
319=3
320=4
321=6
322=8
323=10
324=11
325=12
326=12
327=13
328=12
329=12
330=11
331=10
332=8
333=7
334=6
335=5
336=5
337=5
338=6
339=6
340=7
341=9
342=9
343=10
344=10
345=10
346=10
347=11
348=12
349=15
350=17
351=21
352=26
353=30
354=34
355=38
356=40
357=41
358=42
359=41
360=40
361=40
362=38
363=37
364=36
365=35
366=34
367=32
368=28
369=26
370=23
371=20
372=18
373=17
374=17
375=17
376=17
377=16
378=15
379=14
380=13
381=13
382=12
383=12
384=11
385=10
386=9
387=7
388=7
389=6
390=6
391=6
392=6
393=6
394=6
395=5
396=5
397=5
399=0
400=0
[19]
0=19
1=0
2=53
3=100
4=250
5=255
6=255
7=255
8=255
9=255
10=255
11=255
12=255
13=255
14=255
15=255
16=255
17=255
18=255
19=255
20=255
21=255
22=255
23=255
24=255
25=228
26=166
27=133
28=104
29=79
30=68
31=65
32=63
33=62
34=58
35=54
36=51
37=50
38=49
39=50
40=48
41=48
42=47
43=47
44=45
45=44
46=43
47=39
48=37
49=34
50=31
51=29
52=26
53=25
54=25
55=25
56=26
57=26
58=25
59=24
60=23
61=23
62=21
63=20
64=18
65=17
66=16
67=15
68=14
69=14
70=13
71=12
72=12
73=12
74=11
75=11
76=11
77=11
78=11
79=11
80=11
81=11
82=10
83=10
84=10
85=10
86=9
87=9
88=8
89=8
90=8
91=7
92=7
93=7
94=7
95=6
96=6
97=6
98=5
99=5
100=5
101=5
102=5
103=5
104=5
105=5
106=5
107=5
108=4
109=4
110=4
111=4
112=4
113=4
114=4
115=4
116=4
117=4
118=4
119=3
120=3
121=3
122=3
123=3
124=4
125=4
126=4
127=4
128=4
129=3
130=3
131=2
132=2
133=3
134=4
135=6
136=8
137=10
138=12
139=15
140=18
141=23
142=32
143=44
144=58
145=80
146=96
147=110
148=121
149=123
150=123
151=118
152=107
153=101
154=98
155=101
156=107
157=115
158=118
159=117
160=111
161=95
162=78
163=62
164=41
165=29
166=22
167=17
168=19
169=22
170=25
171=26
172=27
173=26
174=25
175=21
176=17
177=12
178=9
179=7
180=7
181=6
182=6
183=7
184=8
185=8
186=8
187=8
188=7
189=7
190=7
191=6
192=5
193=4
194=4
195=3
196=2
197=2
198=2
199=3
200=3
201=3
202=3
203=3
204=3
205=3
206=3
207=3
208=3
209=2
210=2
211=2
212=2
213=1
214=1
215=2
216=2
217=2
218=2
219=2
220=3
221=3
222=3
223=3
224=3
225=3
226=3
227=3
228=3
229=3
230=3
231=3
232=3
233=2
234=2
235=2
236=1
237=1
238=1
239=2
240=2
241=2
242=2
243=2
244=2
245=2
246=1
247=1
248=1
249=1
250=0
251=0
252=0
253=0
254=0
255=0
256=1
257=1
258=1
259=1
260=1
261=1
262=1
263=1
264=1
265=1
266=1
267=1
268=0
269=0
270=1
271=1
272=2
273=2
274=3
275=3
276=3
277=3
278=2
279=2
280=3
281=3
282=5
283=6
284=8
285=8
286=9
287=8
288=8
289=7
290=6
291=7
292=8
293=10
294=11
295=13
296=13
297=13
298=13
299=11
300=10
301=9
302=8
303=8
304=9
305=9
306=8
307=8
308=7
309=7
310=6
311=5
312=5
313=4
314=4
315=4
316=3
317=3
318=3
319=3
320=3
321=4
322=5
323=6
324=7
325=9
326=10
327=10
328=11
329=11
330=11
331=11
332=11
333=10
334=9
335=8
336=7
337=6
338=6
339=6
340=6
341=7
342=8
343=9
344=10
345=11
346=12
347=13
348=13
349=16
350=18
351=20
352=24
353=28
354=32
355=35
356=38
357=39
358=40
359=39
360=38
361=37
362=35
363=34
364=33
365=31
366=29
367=27
368=24
369=21
370=19
371=17
372=16
373=15
374=15
375=14
376=14
377=13
378=13
379=12
380=12
381=12
382=11
383=11
384=11
385=10
386=9
387=8
388=8
389=8
390=8
391=8
392=8
393=8
394=7
395=6
396=5
397=5
399=0
400=0
[20]
0=20
1=0
2=56
3=114
4=255
5=255
6=255
7=255
8=255
9=255
10=255
11=255
12=255
13=255
14=255
15=255
16=255
17=255
18=255
19=255
20=255
21=255
22=255
23=255
24=255
25=213
26=152
27=121
28=94
29=74
30=67
31=66
32=66
33=65
34=61
35=56
36=53
37=51
38=49
39=48
40=46
41=45
42=44
43=44
44=44
45=44
46=43
47=41
48=39
49=36
50=33
51=31
52=29
53=28
54=26
55=26
56=26
57=25
58=25
59=24
60=23
61=21
62=20
63=19
64=18
65=16
66=16
67=15
68=14
69=14
70=14
71=14
72=13
73=13
74=12
75=12
76=12
77=11
78=11
79=10
80=10
81=9
82=9
83=8
84=8
85=8
86=8
87=7
88=7
89=7
90=6
91=6
92=6
93=6
94=6
95=6
96=6
97=6
98=6
99=6
100=6
101=6
102=6
103=6
104=5
105=5
106=5
107=5
108=5
109=5
110=4
111=4
112=4
113=4
114=4
115=4
116=4
117=4
118=4
119=4
120=4
121=4
122=4
123=4
124=4
125=4
126=4
127=4
128=4
129=4
130=4
131=4
132=4
133=5
134=6
135=8
136=9
137=11
138=12
139=14
140=16
141=22
142=34
143=52
144=73
145=107
146=129
147=147
148=161
149=163
150=160
151=151
152=131
153=115
154=104
155=95
156=95
157=100
158=101
159=99
160=92
161=79
162=64
163=51
164=33
165=24
166=18
167=15
168=18
169=21
170=23
171=24
172=25
173=24
174=23
175=20
176=16
177=12
178=10
179=8
180=8
181=8
182=8
183=8
184=8
185=8
186=7
187=7
188=7
189=6
190=6
191=5
192=5
193=4
194=4
195=3
196=3
197=3
198=3
199=3
200=3
201=3
202=3
203=3
204=3
205=3
206=3
207=3
208=3
209=2
210=2
211=2
212=1
213=1
214=1
215=1
216=1
217=2
218=2
219=2
220=2
221=2
222=3
223=3
224=4
225=4
226=5
227=5
228=5
229=4
230=4
231=3
232=2
233=2
234=2
235=2
236=2
237=2
238=2
239=3
240=3
241=3
242=3
243=2
244=2
245=2
246=2
247=2
248=2
249=1
250=1
251=1
252=1
253=1
254=1
255=1
256=1
257=1
258=1
259=1
260=2
261=2
262=2
263=1
264=1
265=1
266=1
267=1
268=1
269=1
270=1
271=2
272=3
273=3
274=4
275=4
276=4
277=4
278=3
279=3
280=4
281=5
282=7
283=9
284=10
285=11
286=11
287=10
288=9
289=8
290=7
291=7
292=8
293=10
294=11
295=12
296=12
297=12
298=12
299=10
300=9
301=8
302=7
303=7
304=7
305=7
306=7
307=7
308=7
309=6
310=5
311=5
312=4
313=3
314=3
315=3
316=3
317=2
318=2
319=2
320=2
321=3
322=4
323=5
324=6
325=8
326=10
327=12
328=14
329=16
330=17
331=17
332=17
333=16
334=15
335=13
336=11
337=10
338=8
339=7
340=8
341=9
342=9
343=10
344=11
345=11
346=11
347=12
348=13
349=15
350=17
351=20
352=24
353=28
354=31
355=34
356=36
357=37
358=37
359=37
360=36
361=35
362=33
363=31
364=30
365=28
366=26
367=24
368=21
369=19
370=16
371=14
372=13
373=13
374=13
375=13
376=12
377=12
378=11
379=10
380=10
381=9
382=9
383=9
384=9
385=9
386=8
387=7
388=7
389=7
390=7
391=7
392=7
393=7
394=6
395=6
396=5
397=5
399=0
400=0
[21]
0=21
1=0
2=51
3=98
4=241
5=255
6=255
7=255
8=255
9=255
10=255
11=255
12=255
13=255
14=255
15=255
16=255
17=255
18=255
19=255
20=255
21=255
22=255
23=255
24=255
25=224
26=164
27=131
28=103
29=79
30=70
31=68
32=67
33=67
34=64
35=60
36=57
37=55
38=53
39=51
40=49
41=45
42=44
43=42
44=41
45=40
46=39
47=37
48=36
49=35
50=33
51=31
52=29
53=28
54=27
55=27
56=26
57=26
58=26
59=25
60=24
61=24
62=22
63=22
64=20
65=18
66=17
67=16
68=15
69=15
70=14
71=14
72=14
73=13
74=12
75=12
76=11
77=10
78=10
79=10
80=9
81=9
82=8
83=8
84=8
85=8
86=8
87=8
88=8
89=8
90=8
91=7
92=7
93=7
94=7
95=7
96=7
97=7
98=6
99=6
100=5
101=5
102=5
103=5
104=5
105=5
106=5
107=5
108=5
109=5
110=5
111=5
112=4
113=4
114=4
115=4
116=4
117=4
118=4
119=4
120=4
121=4
122=4
123=4
124=4
125=4
126=4
127=4
128=5
129=5
130=5
131=5
132=5
133=5
134=6
135=7
136=9
137=10
138=12
139=13
140=15
141=20
142=33
143=52
144=74
145=113
146=136
147=159
148=173
149=178
150=174
151=164
152=140
153=122
154=106
155=91
156=85
157=84
158=84
159=81
160=73
161=61
162=49
163=39
164=26
165=20
166=15
167=15
168=18
169=20
170=23
171=23
172=24
173=23
174=22
175=19
176=15
177=12
178=10
179=9
180=9
181=9
182=9
183=9
184=8
185=8
186=7
187=6
188=6
189=6
190=5
191=5
192=5
193=4
194=4
195=3
196=3
197=2
198=3
199=3
200=3
201=3
202=3
203=3
204=3
205=2
206=2
207=2
208=2
209=2
210=2
211=2
212=2
213=2
214=2
215=2
216=2
217=2
218=2
219=2
220=2
221=2
222=2
223=3
224=3
225=4
226=4
227=4
228=4
229=4
230=3
231=3
232=3
233=3
234=3
235=3
236=3
237=3
238=3
239=3
240=2
241=2
242=2
243=2
244=2
245=2
246=2
247=2
248=2
249=2
250=2
251=2
252=2
253=2
254=1
255=1
256=1
257=1
258=1
259=1
260=2
261=2
262=2
263=2
264=2
265=2
266=2
267=2
268=2
269=2
270=2
271=2
272=3
273=3
274=4
275=5
276=5
277=5
278=5
279=5
280=6
281=7
282=9
283=11
284=12
285=13
286=13
287=12
288=11
289=9
290=7
291=7
292=8
293=9
294=10
295=11
296=11
297=11
298=11
299=10
300=9
301=8
302=7
303=6
304=6
305=6
306=6
307=6
308=5
309=5
310=4
311=3
312=2
313=2
314=2
315=2
316=2
317=2
318=2
319=2
320=3
321=3
322=2
323=3
324=4
325=5
326=7
327=9
328=11
329=14
330=15
331=16
332=16
333=15
334=14
335=12
336=10
337=8
338=7
339=6
340=6
341=7
342=8
343=10
344=11
345=12
346=13
347=14
348=14
349=15
350=16
351=18
352=20
353=23
354=25
355=28
356=30
357=32
358=32
359=32
360=31
361=29
362=27
363=25
364=24
365=21
366=19
367=18
368=15
369=14
370=13
371=11
372=10
373=9
374=9
375=9
376=8
377=7
378=7
379=7
380=7
381=8
382=9
383=9
384=9
385=9
386=8
387=8
388=7
389=7
390=8
391=8
392=8
393=8
394=7
395=6
396=5
397=4
399=0
400=0
[22]
0=22
1=0
2=56
3=112
4=255
5=255
6=255
7=255
8=255
9=255
10=255
11=255
12=255
13=255
14=255
15=255
16=255
17=255
18=255
19=255
20=255
21=255
22=255
23=255
24=255
25=209
26=151
27=121
28=94
29=75
30=69
31=68
32=69
33=68
34=64
35=61
36=59
37=58
38=57
39=57
40=55
41=53
42=50
43=48
44=46
45=43
46=41
47=38
48=36
49=35
50=33
51=33
52=32
53=31
54=30
55=29
56=28
57=27
58=27
59=26
60=25
61=24
62=23
63=21
64=20
65=17
66=16
67=15
68=14
69=13
70=13
71=13
72=13
73=13
74=13
75=12
76=11
77=11
78=10
79=9
80=9
81=9
82=9
83=9
84=9
85=9
86=9
87=8
88=8
89=8
90=7
91=7
92=7
93=7
94=7
95=7
96=6
97=6
98=6
99=6
100=6
101=5
102=5
103=5
104=5
105=5
106=5
107=5
108=5
109=5
110=5
111=5
112=5
113=5
114=5
115=4
116=4
117=4
118=3
119=3
120=4
121=4
122=4
123=4
124=5
125=5
126=6
127=6
128=6
129=6
130=7
131=7
132=7
133=8
134=8
135=9
136=10
137=12
138=12
139=12
140=14
141=20
142=38
143=63
144=96
145=141
146=172
147=195
148=211
149=211
150=205
151=190
152=157
153=127
154=103
155=80
156=71
157=67
158=65
159=61
160=56
161=47
162=39
163=32
164=23
165=18
166=15
167=15
168=17
169=19
170=22
171=22
172=22
173=21
174=20
175=18
176=14
177=12
178=10
179=9
180=9
181=9
182=9
183=9
184=8
185=7
186=6
187=5
188=4
189=4
190=4
191=3
192=3
193=3
194=3
195=3
196=3
197=3
198=3
199=3
200=3
201=2
202=2
203=2
204=2
205=2
206=2
207=3
208=3
209=2
210=2
211=2
212=2
213=3
214=3
215=4
216=4
217=5
218=5
219=5
220=4
221=4
222=3
223=3
224=3
225=3
226=3
227=3
228=3
229=3
230=3
231=3
232=3
233=3
234=3
235=3
236=3
237=3
238=3
239=3
240=3
241=2
242=2
243=2
244=2
245=2
246=2
247=2
248=1
249=1
250=1
251=1
252=1
253=1
254=1
255=1
256=1
257=1
258=1
259=1
260=1
261=1
262=1
263=2
264=2
265=2
266=2
267=2
268=2
269=2
270=2
271=3
272=3
273=3
274=4
275=4
276=4
277=4
278=4
279=5
280=6
281=8
282=10
283=13
284=14
285=15
286=15
287=14
288=12
289=11
290=8
291=7
292=8
293=8
294=9
295=10
296=10
297=10
298=9
299=8
300=7
301=6
302=5
303=4
304=4
305=4
306=4
307=4
308=4
309=3
310=3
311=2
312=2
313=2
314=2
315=2
316=2
317=2
318=3
319=3
320=3
321=3
322=3
323=3
324=4
325=5
326=7
327=10
328=14
329=18
330=20
331=23
332=24
333=24
334=23
335=21
336=18
337=15
338=12
339=11
340=10
341=11
342=12
343=13
344=14
345=15
346=15
347=15
348=14
349=14
350=15
351=16
352=18
353=20
354=22
355=25
356=27
357=28
358=28
359=28
360=26
361=24
362=22
363=20
364=18
365=16
366=14
367=13
368=11
369=10
370=10
371=9
372=8
373=7
374=7
375=7
376=6
377=5
378=5
379=5
380=6
381=7
382=8
383=9
384=9
385=9
386=8
387=8
388=8
389=8
390=8
391=9
392=9
393=8
394=8
395=6
396=5
397=5
399=0
400=0
[23]
0=23
1=0
2=50
3=97
4=239
5=255
6=255
7=255
8=255
9=255
10=255
11=255
12=255
13=255
14=255
15=255
16=255
17=255
18=255
19=255
20=255
21=255
22=255
23=255
24=255
25=219
26=163
27=131
28=104
29=81
30=73
31=71
32=70
33=70
34=67
35=62
36=59
37=57
38=57
39=56
40=56
41=54
42=53
43=52
44=49
45=48
46=44
47=40
48=37
49=35
50=32
51=31
52=30
53=30
54=30
55=29
56=29
57=27
58=27
59=25
60=24
61=24
62=23
63=23
64=21
65=20
66=18
67=17
68=15
69=14
70=14
71=13
72=13
73=13
74=13
75=12
76=12
77=11
78=11
79=10
80=10
81=10
82=10
83=11
84=11
85=11
86=11
87=10
88=10
89=9
90=8
91=8
92=7
93=7
94=7
95=7
96=7
97=6
98=6
99=6
100=6
101=6
102=6
103=6
104=5
105=5
106=5
107=5
108=5
109=4
110=4
111=4
112=4
113=4
114=5
115=5
116=5
117=5
118=5
119=4
120=4
121=4
122=4
123=4
124=5
125=5
126=6
127=6
128=6
129=6
130=6
131=6
132=6
133=7
134=8
135=9
136=10
137=12
138=12
139=13
140=14
141=21
142=37
143=62
144=95
145=144
146=177
147=204
148=222
149=224
150=219
151=203
152=168
153=136
154=107
155=77
156=63
157=57
158=51
159=47
160=41
161=33
162=29
163=24
164=18
165=15
166=15
167=16
168=18
169=20
170=21
171=21
172=21
173=20
174=19
175=17
176=14
177=12
178=10
179=10
180=10
181=9
182=9
183=8
184=8
185=6
186=5
187=5
188=4
189=4
190=4
191=3
192=3
193=3
194=3
195=3
196=3
197=3
198=3
199=3
200=2
201=2
202=2
203=2
204=2
205=2
206=2
207=2
208=2
209=2
210=2
211=2
212=2
213=2
214=3
215=3
216=4
217=4
218=4
219=4
220=3
221=3
222=3
223=3
224=3
225=3
226=3
227=3
228=3
229=3
230=3
231=3
232=3
233=3
234=3
235=3
236=2
237=2
238=1
239=1
240=0
241=0
242=0
243=0
244=0
245=1
246=1
247=1
248=1
249=1
250=1
251=1
252=1
253=1
254=1
255=1
256=1
257=1
258=1
259=1
260=1
261=2
262=2
263=3
264=3
265=4
266=4
267=4
268=4
269=3
270=3
271=4
272=4
273=4
274=5
275=5
276=5
277=5
278=5
279=5
280=6
281=7
282=9
283=12
284=14
285=15
286=15
287=14
288=13
289=11
290=9
291=7
292=7
293=8
294=8
295=9
296=9
297=9
298=8
299=7
300=6
301=5
302=4
303=3
304=3
305=3
306=3
307=3
308=3
309=2
310=2
311=1
312=1
313=1
314=1
315=1
316=1
317=2
318=2
319=3
320=3
321=4
322=4
323=4
324=4
325=5
326=6
327=8
328=11
329=14
330=16
331=19
332=20
333=21
334=21
335=19
336=17
337=15
338=12
339=10
340=8
341=9
342=10
343=12
344=14
345=16
346=17
347=17
348=17
349=17
350=16
351=16
352=16
353=17
354=18
355=20
356=22
357=23
358=23
359=23
360=21
361=19
362=17
363=16
364=14
365=13
366=11
367=10
368=9
369=9
370=8
371=7
372=6
373=6
374=5
375=5
376=4
377=4
378=5
379=6
380=7
381=8
382=9
383=10
384=10
385=10
386=10
387=9
388=9
389=8
390=8
391=8
392=8
393=8
394=7
395=6
396=5
397=4
399=0
400=0
[24]
0=24
1=0
2=56
3=112
4=255
5=255
6=255
7=255
8=255
9=255
10=255
11=255
12=255
13=255
14=255
15=255
16=255
17=255
18=255
19=255
20=255
21=255
22=255
23=255
24=255
25=213
26=157
27=127
28=100
29=81
30=76
31=74
32=74
33=73
34=69
35=64
36=62
37=60
38=59
39=58
40=56
41=55
42=54
43=54
44=52
45=51
46=50
47=46
48=43
49=40
50=36
51=34
52=32
53=32
54=32
55=31
56=31
57=30
58=28
59=26
60=25
61=24
62=23
63=22
64=22
65=20
66=19
67=17
68=16
69=16
70=16
71=16
72=16
73=16
74=15
75=15
76=14
77=13
78=12
79=12
80=11
81=11
82=11
83=11
84=11
85=11
86=10
87=9
88=9
89=7
90=7
91=6
92=6
93=6
94=6
95=6
96=6
97=6
98=6
99=6
100=6
101=6
102=6
103=6
104=6
105=6
106=6
107=6
108=5
109=5
110=5
111=5
112=4
113=4
114=4
115=4
116=4
117=3
118=3
119=3
120=2
121=2
122=2
123=2
124=3
125=4
126=5
127=7
128=8
129=9
130=10
131=10
132=10
133=9
134=8
135=7
136=7
137=7
138=7
139=9
140=12
141=21
142=43
143=73
144=111
145=164
146=200
147=226
148=244
149=244
150=235
151=218
152=175
153=136
154=101
155=68
156=51
157=43
158=35
159=30
160=24
161=19
162=17
163=15
164=13
165=13
166=15
167=16
168=18
169=19
170=20
171=20
172=18
173=17
174=15
175=14
176=12
177=11
178=10
179=10
180=10
181=10
182=9
183=8
184=7
185=6
186=5
187=4
188=4
189=4
190=5
191=5
192=5
193=5
194=5
195=5
196=4
197=4
198=4
199=4
200=3
201=3
202=3
203=3
204=3
205=3
206=3
207=3
208=3
209=3
210=2
211=2
212=3
213=3
214=4
215=5
216=6
217=6
218=6
219=6
220=5
221=4
222=4
223=3
224=3
225=3
226=4
227=4
228=4
229=4
230=4
231=4
232=4
233=4
234=4
235=4
236=3
237=2
238=2
239=1
240=1
241=0
242=0
243=0
244=0
245=0
246=0
247=0
248=0
249=0
250=0
251=0
252=1
253=1
254=1
255=2
256=2
257=2
258=3
259=3
260=3
261=3
262=3
263=4
264=4
265=4
266=4
267=4
268=3
269=3
270=3
271=4
272=4
273=5
274=5
275=5
276=5
277=5
278=4
279=4
280=6
281=7
282=10
283=13
284=14
285=16
286=16
287=15
288=13
289=11
290=9
291=8
292=7
293=7
294=7
295=7
296=7
297=6
298=5
299=4
300=4
301=3
302=2
303=2
304=2
305=2
306=2
307=2
308=1
309=1
310=1
311=1
312=1
313=0
314=0
315=1
316=1
317=2
318=2
319=3
320=4
321=5
322=5
323=5
324=6
325=7
326=8
327=10
328=13
329=16
330=19
331=24
332=26
333=27
334=28
335=27
336=25
337=22
338=18
339=15
340=12
341=10
342=10
343=12
344=13
345=14
346=15
347=15
348=15
349=14
350=13
351=13
352=12
353=12
354=13
355=15
356=16
357=17
358=17
359=16
360=14
361=13
362=10
363=9
364=8
365=6
366=6
367=5
368=5
369=5
370=5
371=5
372=5
373=5
374=5
375=5
376=5
377=5
378=5
379=6
380=7
381=8
382=9
383=9
384=10
385=10
386=9
387=9
388=8
389=8
390=9
391=9
392=9
393=8
394=8
395=6
396=5
397=4
399=0
400=0
[25]
0=25
1=0
2=50
3=97
4=239
5=255
6=255
7=255
8=255
9=255
10=255
11=255
12=255
13=255
14=255
15=255
16=255
17=255
18=255
19=255
20=255
21=255
22=255
23=255
24=255
25=216
26=163
27=133
28=107
29=85
30=77
31=76
32=75
33=75
34=72
35=67
36=64
37=61
38=60
39=58
40=56
41=54
42=53
43=52
44=52
45=51
46=49
47=46
48=43
49=42
50=37
51=36
52=33
53=31
54=31
55=31
56=30
57=30
58=29
59=27
60=26
61=25
62=23
63=22
64=20
65=19
66=18
67=17
68=15
69=15
70=15
71=15
72=15
73=15
74=15
75=15
76=14
77=14
78=13
79=12
80=12
81=12
82=11
83=12
84=11
85=11
86=10
87=10
88=9
89=9
90=8
91=8
92=8
93=8
94=8
95=8
96=8
97=8
98=7
99=7
100=6
101=6
102=6
103=6
104=5
105=5
106=5
107=5
108=5
109=5
110=5
111=5
112=5
113=4
114=4
115=4
116=3
117=3
118=3
119=3
120=3
121=3
122=3
123=3
124=3
125=4
126=5
127=7
128=9
129=10
130=12
131=13
132=13
133=13
134=12
135=12
136=11
137=11
138=12
139=13
140=14
141=21
142=39
143=66
144=102
145=153
146=189
147=218
148=238
149=241
150=235
151=217
152=178
153=140
154=106
155=68
156=49
157=39
158=30
159=25
160=19
161=17
162=16
163=16
164=16
165=16
166=18
167=19
168=19
169=19
170=19
171=18
172=17
173=15
174=14
175=12
176=11
177=11
178=10
179=11
180=10
181=10
182=9
183=8
184=7
185=6
186=5
187=4
188=4
189=4
190=4
191=4
192=4
193=4
194=4
195=4
196=4
197=4
198=3
199=3
200=3
201=2
202=2
203=2
204=2
205=2
206=2
207=2
208=2
209=2
210=2
211=2
212=2
213=2
214=3
215=4
216=4
217=4
218=4
219=4
220=3
221=3
222=3
223=2
224=2
225=3
226=3
227=3
228=3
229=4
230=4
231=4
232=4
233=4
234=4
235=4
236=3
237=3
238=3
239=2
240=2
241=3
242=3
243=2
244=2
245=2
246=1
247=1
248=1
249=1
250=1
251=1
252=1
253=1
254=1
255=2
256=2
257=2
258=2
259=2
260=2
261=2
262=2
263=3
264=3
265=4
266=4
267=4
268=4
269=4
270=4
271=4
272=5
273=5
274=6
275=6
276=6
277=5
278=5
279=5
280=5
281=7
282=10
283=12
284=14
285=16
286=16
287=15
288=14
289=12
290=10
291=8
292=7
293=6
294=6
295=5
296=5
297=4
298=4
299=3
300=2
301=2
302=2
303=2
304=2
305=2
306=2
307=2
308=2
309=1
310=1
311=1
312=1
313=1
314=1
315=1
316=1
317=2
318=2
319=3
320=3
321=4
322=4
323=4
324=5
325=5
326=6
327=7
328=10
329=12
330=15
331=19
332=22
333=24
334=25
335=25
336=24
337=22
338=18
339=15
340=11
341=8
342=7
343=8
344=10
345=12
346=15
347=16
348=16
349=16
350=15
351=14
352=13
353=12
354=12
355=12
356=14
357=14
358=14
359=14
360=13
361=11
362=10
363=9
364=7
365=6
366=5
367=5
368=5
369=5
370=5
371=5
372=5
373=6
374=6
375=7
376=7
377=7
378=6
379=7
380=7
381=8
382=9
383=9
384=9
385=10
386=10
387=10
388=9
389=9
390=9
391=9
392=9
393=9
394=8
395=7
396=6
397=5
399=0
400=0
[26]
0=26
1=0
2=56
3=112
4=255
5=255
6=255
7=255
8=255
9=255
10=255
11=255
12=255
13=255
14=255
15=255
16=255
17=255
18=255
19=255
20=255
21=255
22=255
23=255
24=255
25=217
26=160
27=130
28=104
29=85
30=80
31=78
32=79
33=78
34=74
35=69
36=67
37=64
38=63
39=61
40=59
41=57
42=55
43=54
44=52
45=51
46=50
47=48
48=46
49=43
50=41
51=38
52=35
53=33
54=32
55=31
56=30
57=29
58=29
59=27
60=26
61=25
62=24
63=22
64=21
65=19
66=19
67=18
68=17
69=17
70=17
71=17
72=17
73=17
74=17
75=17
76=16
77=15
78=14
79=13
80=12
81=11
82=10
83=10
84=10
85=9
86=9
87=8
88=8
89=8
90=8
91=8
92=8
93=9
94=9
95=9
96=8
97=8
98=7
99=6
100=6
101=5
102=5
103=5
104=5
105=5
106=6
107=6
108=6
109=6
110=5
111=5
112=5
113=5
114=4
115=4
116=4
117=4
118=4
119=4
120=4
121=4
122=5
123=5
124=5
125=6
126=7
127=10
128=11
129=13
130=16
131=18
132=20
133=23
134=26
135=29
136=32
137=33
138=34
139=34
140=33
141=36
142=51
143=75
144=108
145=155
146=190
147=214
148=232
149=232
150=224
151=208
152=167
153=129
154=94
155=58
156=39
157=28
158=20
159=16
160=14
161=16
162=18
163=21
164=22
165=23
166=23
167=23
168=21
169=20
170=17
171=16
172=13
173=11
174=10
175=10
176=9
177=10
178=10
179=10
180=10
181=9
182=8
183=7
184=6
185=5
186=4
187=4
188=4
189=4
190=4
191=4
192=4
193=4
194=4
195=4
196=4
197=4
198=4
199=3
200=3
201=3
202=3
203=3
204=4
205=4
206=4
207=5
208=5
209=4
210=4
211=4
212=3
213=4
214=4
215=4
216=5
217=5
218=5
219=5
220=4
221=4
222=3
223=3
224=3
225=3
226=2
227=2
228=3
229=3
230=3
231=3
232=3
233=3
234=3
235=3
236=2
237=2
238=1
239=1
240=1
241=1
242=1
243=0
244=0
245=0
246=0
247=1
248=1
249=1
250=1
251=1
252=1
253=1
254=2
255=2
256=2
257=2
258=2
259=2
260=2
261=2
262=3
263=3
264=3
265=4
266=5
267=5
268=5
269=5
270=5
271=5
272=6
273=6
274=7
275=7
276=7
277=7
278=7
279=6
280=7
281=9
282=11
283=13
284=15
285=16
286=16
287=16
288=14
289=12
290=10
291=8
292=7
293=5
294=5
295=5
296=4
297=4
298=4
299=3
300=3
301=3
302=3
303=3
304=2
305=2
306=2
307=2
308=1
309=1
310=1
311=1
312=1
313=1
314=1
315=1
316=1
317=1
318=1
319=2
320=2
321=2
322=3
323=4
324=4
325=6
326=7
327=8
328=11
329=13
330=17
331=21
332=24
333=26
334=27
335=27
336=26
337=24
338=20
339=16
340=12
341=8
342=7
343=7
344=8
345=9
346=11
347=12
348=12
349=12
350=12
351=11
352=10
353=8
354=7
355=7
356=7
357=7
358=7
359=6
360=6
361=5
362=4
363=4
364=3
365=3
366=3
367=3
368=4
369=4
370=5
371=5
372=6
373=7
374=7
375=7
376=7
377=7
378=7
379=7
380=7
381=8
382=9
383=10
384=11
385=11
386=11
387=11
388=11
389=11
390=11
391=10
392=10
393=10
394=9
395=8
396=7
397=6
399=0
400=0
[27]
0=27
1=0
2=51
3=97
4=239
5=255
6=255
7=255
8=255
9=255
10=255
11=255
12=255
13=255
14=255
15=255
16=255
17=255
18=255
19=255
20=255
21=255
22=255
23=255
24=255
25=225
26=169
27=137
28=110
29=87
30=80
31=78
32=78
33=78
34=75
35=70
36=67
37=64
38=63
39=61
40=59
41=57
42=56
43=54
44=53
45=51
46=49
47=47
48=45
49=44
50=41
51=39
52=37
53=34
54=33
55=32
56=31
57=30
58=29
59=28
60=27
61=27
62=26
63=25
64=24
65=22
66=21
67=20
68=19
69=19
70=19
71=19
72=19
73=18
74=18
75=17
76=16
77=15
78=14
79=12
80=11
81=11
82=10
83=11
84=10
85=11
86=10
87=10
88=10
89=10
90=10
91=10
92=9
93=9
94=9
95=8
96=8
97=7
98=6
99=6
100=6
101=6
102=6
103=6
104=5
105=5
106=5
107=5
108=5
109=5
110=5
111=6
112=6
113=6
114=6
115=6
116=6
117=5
118=5
119=5
120=5
121=5
122=5
123=6
124=7
125=8
126=10
127=12
128=14
129=16
130=19
131=22
132=25
133=29
134=33
135=38
136=43
137=46
138=48
139=49
140=49
141=50
142=61
143=79
144=106
145=148
146=178
147=201
148=219
149=221
150=216
151=199
152=163
153=129
154=97
155=59
156=41
157=30
158=22
159=19
160=20
161=21
162=23
163=25
164=25
165=25
166=24
167=23
168=21
169=19
170=16
171=14
172=12
173=11
174=9
175=9
176=9
177=10
178=10
179=10
180=10
181=10
182=8
183=7
184=6
185=5
186=4
187=4
188=4
189=4
190=4
191=4
192=5
193=5
194=5
195=5
196=5
197=5
198=4
199=4
200=4
201=3
202=3
203=3
204=4
205=4
206=4
207=4
208=4
209=4
210=4
211=3
212=3
213=3
214=3
215=2
216=3
217=3
218=3
219=2
220=2
221=2
222=2
223=2
224=2
225=3
226=3
227=3
228=3
229=3
230=3
231=3
232=3
233=3
234=3
235=3
236=2
237=2
238=2
239=1
240=1
241=1
242=2
243=2
244=2
245=2
246=2
247=1
248=1
249=1
250=1
251=2
252=2
253=3
254=3
255=4
256=4
257=4
258=4
259=4
260=3
261=3
262=2
263=3
264=3
265=3
266=4
267=4
268=4
269=4
270=5
271=6
272=7
273=8
274=9
275=9
276=10
277=9
278=9
279=8
280=8
281=8
282=10
283=12
284=13
285=14
286=14
287=14
288=13
289=11
290=9
291=8
292=7
293=6
294=5
295=5
296=5
297=5
298=4
299=4
300=3
301=3
302=3
303=2
304=2
305=2
306=1
307=1
308=1
309=1
310=1
311=1
312=1
313=1
314=1
315=1
316=1
317=1
318=1
319=1
320=1
321=1
322=2
323=2
324=3
325=4
326=5
327=6
328=8
329=10
330=13
331=16
332=18
333=20
334=22
335=22
336=21
337=20
338=17
339=14
340=9
341=6
342=4
343=4
344=6
345=7
346=10
347=11
348=12
349=13
350=13
351=12
352=12
353=10
354=9
355=8
356=7
357=7
358=7
359=7
360=6
361=5
362=4
363=4
364=4
365=3
366=4
367=5
368=5
369=6
370=7
371=8
372=9
373=10
374=10
375=11
376=11
377=11
378=10
379=10
380=10
381=10
382=11
383=11
384=12
385=12
386=12
387=12
388=12
389=12
390=11
391=11
392=11
393=10
394=10
395=8
396=7
397=6
399=0
400=0
[28]
0=28
1=0
2=56
3=114
4=255
5=255
6=255
7=255
8=255
9=255
10=255
11=255
12=255
13=255
14=255
15=255
16=255
17=255
18=255
19=255
20=255
21=255
22=255
23=255
24=255
25=215
26=159
27=131
28=104
29=87
30=81
31=79
32=80
33=79
34=76
35=72
36=69
37=67
38=65
39=64
40=62
41=60
42=57
43=56
44=54
45=53
46=51
47=49
48=47
49=45
50=43
51=42
52=39
53=38
54=36
55=35
56=33
57=32
58=30
59=29
60=28
61=27
62=26
63=25
64=25
65=23
66=23
67=21
68=20
69=20
70=19
71=19
72=19
73=19
74=18
75=18
76=17
77=16
78=14
79=13
80=13
81=12
82=12
83=12
84=12
85=12
86=12
87=11
88=11
89=10
90=10
91=9
92=9
93=8
94=8
95=8
96=7
97=7
98=7
99=7
100=7
101=7
102=8
103=7
104=7
105=7
106=7
107=6
108=6
109=6
110=6
111=6
112=5
113=5
114=5
115=5
116=4
117=4
118=3
119=3
120=3
121=4
122=5
123=7
124=8
125=10
126=11
127=14
128=16
129=17
130=19
131=22
132=27
133=36
134=45
135=54
136=66
137=73
138=77
139=78
140=77
141=74
142=76
143=89
144=109
145=142
146=166
147=185
148=197
149=197
150=192
151=176
152=143
153=110
154=82
155=51
156=38
157=32
158=31
159=34
160=37
161=39
162=39
163=38
164=35
165=31
166=27
167=22
168=18
169=16
170=13
171=11
172=10
173=9
174=8
175=9
176=9
177=10
178=10
179=10
180=10
181=9
182=8
183=7
184=6
185=4
186=4
187=4
188=4
189=4
190=5
191=5
192=5
193=5
194=5
195=5
196=4
197=4
198=4
199=3
200=3
201=3
202=3
203=4
204=4
205=5
206=5
207=6
208=6
209=5
210=5
211=4
212=3
213=3
214=2
215=2
216=3
217=3
218=3
219=3
220=3
221=3
222=3
223=3
224=3
225=3
226=2
227=2
228=2
229=3
230=3
231=3
232=3
233=3
234=3
235=3
236=2
237=2
238=2
239=2
240=2
241=2
242=2
243=2
244=2
245=2
246=2
247=2
248=1
249=2
250=2
251=3
252=3
253=4
254=5
255=5
256=5
257=5
258=5
259=5
260=4
261=3
262=3
263=3
264=3
265=3
266=3
267=4
268=4
269=4
270=5
271=7
272=8
273=9
274=10
275=11
276=11
277=11
278=10
279=9
280=9
281=9
282=10
283=12
284=13
285=14
286=14
287=13
288=12
289=11
290=8
291=7
292=6
293=5
294=5
295=5
296=5
297=5
298=5
299=5
300=5
301=4
302=4
303=3
304=3
305=2
306=2
307=1
308=1
309=1
310=1
311=1
312=1
313=1
314=1
315=1
316=1
317=0
318=1
319=1
320=1
321=1
322=2
323=2
324=3
325=4
326=5
327=6
328=8
329=9
330=11
331=13
332=14
333=15
334=16
335=15
336=15
337=14
338=11
339=9
340=6
341=4
342=3
343=3
344=4
345=5
346=6
347=7
348=8
349=9
350=10
351=10
352=10
353=9
354=9
355=8
356=7
357=7
358=6
359=5
360=5
361=4
362=3
363=3
364=3
365=3
366=3
367=4
368=5
369=6
370=8
371=9
372=10
373=11
374=12
375=13
376=13
377=13
378=13
379=12
380=12
381=12
382=12
383=13
384=14
385=15
386=15
387=15
388=15
389=14
390=14
391=13
392=12
393=12
394=11
395=10
396=9
397=7
399=0
400=0
[29]
0=29
1=0
2=52
3=97
4=243
5=255
6=255
7=255
8=255
9=255
10=255
11=255
12=255
13=255
14=255
15=255
16=255
17=255
18=255
19=255
20=255
21=255
22=255
23=255
24=255
25=231
26=173
27=140
28=112
29=89
30=81
31=80
32=79
33=79
34=77
35=71
36=68
37=66
38=65
39=62
40=61
41=59
42=57
43=56
44=54
45=53
46=51
47=49
48=47
49=45
50=43
51=41
52=40
53=38
54=37
55=36
56=35
57=33
58=32
59=30
60=29
61=28
62=27
63=27
64=26
65=25
66=23
67=22
68=21
69=20
70=20
71=19
72=19
73=18
74=18
75=16
76=15
77=14
78=13
79=12
80=11
81=11
82=12
83=12
84=12
85=12
86=12
87=12
88=11
89=10
90=10
91=9
92=9
93=8
94=8
95=8
96=8
97=8
98=7
99=7
100=7
101=6
102=6
103=6
104=6
105=6
106=5
107=5
108=5
109=6
110=6
111=6
112=6
113=6
114=6
115=6
116=6
117=5
118=5
119=4
120=5
121=6
122=7
123=9
124=12
125=14
126=16
127=18
128=20
129=20
130=22
131=23
132=27
133=36
134=46
135=57
136=74
137=86
138=94
139=98
140=99
141=97
142=95
143=102
144=110
145=134
146=150
147=165
148=173
149=173
150=167
151=152
152=122
153=97
154=73
155=45
156=33
157=27
158=29
159=34
160=38
161=41
162=41
163=41
164=37
165=33
166=28
167=22
168=18
169=16
170=13
171=12
172=11
173=10
174=10
175=10
176=9
177=9
178=9
179=8
180=8
181=7
182=6
183=5
184=5
185=4
186=4
187=5
188=5
189=5
190=6
191=6
192=6
193=5
194=5
195=5
196=4
197=4
198=4
199=4
200=4
201=4
202=4
203=5
204=5
205=6
206=6
207=6
208=6
209=6
210=5
211=4
212=3
213=3
214=2
215=2
216=2
217=2
218=2
219=2
220=3
221=3
222=3
223=3
224=3
225=3
226=3
227=2
228=2
229=2
230=2
231=2
232=2
233=1
234=2
235=2
236=2
237=2
238=2
239=2
240=2
241=3
242=3
243=3
244=2
245=2
246=2
247=2
248=2
249=2
250=2
251=3
252=4
253=5
254=6
255=7
256=7
257=7
258=7
259=6
260=5
261=4
262=3
263=3
264=3
265=3
266=4
267=4
268=5
269=6
270=6
271=8
272=9
273=10
274=12
275=12
276=12
277=12
278=11
279=10
280=9
281=8
282=9
283=10
284=11
285=12
286=12
287=12
288=11
289=10
290=8
291=7
292=6
293=5
294=4
295=4
296=4
297=4
298=4
299=4
300=3
301=3
302=3
303=2
304=2
305=2
306=1
307=1
308=1
309=1
310=1
311=1
312=1
313=1
314=1
315=1
316=1
317=1
318=1
319=1
320=1
321=1
322=1
323=2
324=2
325=3
326=4
327=5
328=6
329=7
330=7
331=8
332=8
333=8
334=8
335=7
336=7
337=7
338=6
339=6
340=5
341=5
342=5
343=6
344=6
345=7
346=7
347=8
348=8
349=8
350=9
351=9
352=8
353=8
354=8
355=7
356=6
357=6
358=6
359=5
360=5
361=5
362=4
363=4
364=3
365=3
366=3
367=3
368=4
369=5
370=7
371=8
372=9
373=11
374=12
375=13
376=13
377=13
378=13
379=13
380=12
381=12
382=13
383=14
384=14
385=15
386=15
387=15
388=15
389=14
390=13
391=12
392=12
393=11
394=10
395=9
396=8
397=7
399=0
400=0
[30]
0=30
1=0
2=57
3=117
4=255
5=255
6=255
7=255
8=255
9=255
10=255
11=255
12=255
13=255
14=255
15=255
16=255
17=255
18=255
19=255
20=255
21=255
22=255
23=255
24=255
25=217
26=161
27=133
28=106
29=88
30=82
31=80
32=81
33=80
34=77
35=73
36=70
37=68
38=65
39=64
40=62
41=60
42=58
43=57
44=55
45=54
46=53
47=50
48=48
49=46
50=44
51=42
52=40
53=39
54=38
55=37
56=35
57=34
58=32
59=30
60=29
61=28
62=27
63=26
64=26
65=24
66=24
67=22
68=21
69=20
70=19
71=18
72=18
73=18
74=16
75=16
76=15
77=13
78=12
79=12
80=12
81=12
82=12
83=12
84=12
85=12
86=11
87=11
88=10
89=9
90=8
91=8
92=8
93=9
94=9
95=9
96=9
97=8
98=8
99=7
100=6
101=6
102=5
103=5
104=6
105=6
106=6
107=7
108=7
109=7
110=7
111=7
112=7
113=7
114=8
115=8
116=8
117=7
118=7
119=6
120=5
121=4
122=4
123=5
124=6
125=8
126=11
127=13
128=14
129=14
130=16
131=18
132=26
133=42
134=59
135=78
136=103
137=118
138=129
139=133
140=132
141=125
142=112
143=103
144=105
145=116
146=126
147=135
148=138
149=138
150=132
151=119
152=95
153=75
154=55
155=34
156=24
157=22
158=25
159=32
160=37
161=40
162=40
163=40
164=36
165=32
166=27
167=21
168=17
169=14
170=13
171=12
172=11
173=11
174=11
175=10
176=9
177=9
178=8
179=7
180=7
181=6
182=6
183=5
184=5
185=4
186=4
187=5
188=5
189=5
190=5
191=5
192=5
193=5
194=4
195=4
196=4
197=4
198=4
199=4
200=4
201=4
202=4
203=4
204=4
205=4
206=4
207=4
208=4
209=4
210=4
211=3
212=3
213=2
214=2
215=2
216=2
217=3
218=3
219=4
220=4
221=4
222=4
223=4
224=3
225=3
226=3
227=2
228=2
229=2
230=1
231=1
232=1
233=1
234=1
235=1
236=2
237=2
238=2
239=2
240=2
241=3
242=3
243=3
244=3
245=3
246=3
247=3
248=3
249=3
250=4
251=4
252=5
253=6
254=7
255=7
256=7
257=7
258=6
259=6
260=5
261=4
262=3
263=3
264=3
265=3
266=4
267=4
268=4
269=5
270=6
271=8
272=10
273=11
274=13
275=14
276=14
277=14
278=13
279=12
280=10
281=9
282=9
283=10
284=11
285=12
286=12
287=11
288=11
289=10
290=8
291=6
292=5
293=4
294=4
295=4
296=3
297=3
298=3
299=2
300=2
301=2
302=1
303=1
304=1
305=1
306=1
307=1
308=1
309=1
310=1
311=1
312=1
313=1
314=1
315=1
316=1
317=1
318=1
319=1
320=1
321=1
322=1
323=1
324=1
325=2
326=2
327=3
328=4
329=4
330=4
331=4
332=4
333=4
334=4
335=5
336=5
337=6
338=6
339=6
340=6
341=5
342=6
343=6
344=6
345=7
346=9
347=10
348=11
349=11
350=11
351=11
352=11
353=10
354=9
355=8
356=8
357=8
358=8
359=8
360=8
361=7
362=7
363=6
364=5
365=4
366=4
367=4
368=5
369=6
370=8
371=10
372=11
373=13
374=14
375=15
376=16
377=16
378=16
379=15
380=15
381=15
382=15
383=15
384=15
385=16
386=15
387=15
388=14
389=13
390=12
391=11
392=10
393=9
394=9
395=8
396=8
397=7
399=0
400=0
[31]
0=31
1=0
2=52
3=98
4=242
5=255
6=255
7=255
8=255
9=255
10=255
11=255
12=255
13=255
14=255
15=255
16=255
17=255
18=255
19=255
20=255
21=255
22=255
23=255
24=255
25=221
26=166
27=136
28=109
29=87
30=79
31=78
32=77
33=77
34=75
35=70
36=67
37=64
38=63
39=61
40=60
41=57
42=56
43=55
44=54
45=53
46=51
47=48
48=47
49=45
50=42
51=41
52=39
53=37
54=36
55=35
56=34
57=33
58=32
59=30
60=29
61=28
62=27
63=27
64=25
65=25
66=23
67=23
68=21
69=20
70=19
71=17
72=17
73=16
74=16
75=15
76=14
77=14
78=13
79=13
80=13
81=14
82=14
83=15
84=14
85=14
86=14
87=13
88=12
89=11
90=10
91=10
92=10
93=10
94=10
95=10
96=9
97=9
98=8
99=7
100=6
101=6
102=5
103=5
104=5
105=5
106=5
107=5
108=5
109=5
110=5
111=5
112=5
113=5
114=6
115=7
116=8
117=8
118=8
119=8
120=7
121=6
122=5
123=6
124=8
125=10
126=13
127=16
128=18
129=18
130=20
131=23
132=30
133=48
134=67
135=91
136=125
137=146
138=160
139=168
140=167
141=160
142=142
143=122
144=113
145=109
146=110
147=112
148=113
149=109
150=101
151=90
152=70
153=55
154=40
155=26
156=19
157=18
158=22
159=26
160=32
161=35
162=36
163=36
164=35
165=32
166=28
167=22
168=19
169=17
170=15
171=14
172=14
173=14
174=13
175=12
176=11
177=10
178=8
179=7
180=6
181=6
182=5
183=5
184=5
185=5
186=5
187=6
188=6
189=6
190=6
191=6
192=6
193=5
194=5
195=5
196=5
197=5
198=5
199=5
200=5
201=5
202=5
203=5
204=5
205=5
206=5
207=5
208=5
209=4
210=4
211=3
212=3
213=2
214=1
215=1
216=1
217=2
218=2
219=2
220=2
221=2
222=3
223=2
224=2
225=2
226=2
227=2
228=2
229=2
230=2
231=1
232=1
233=1
234=2
235=2
236=2
237=2
238=3
239=3
240=3
241=3
242=3
243=3
244=3
245=3
246=3
247=3
248=3
249=3
250=4
251=4
252=5
253=6
254=7
255=8
256=8
257=8
258=7
259=6
260=5
261=4
262=4
263=4
264=5
265=6
266=6
267=7
268=7
269=7
270=8
271=9
272=10
273=12
274=13
275=14
276=14
277=14
278=12
279=11
280=9
281=8
282=8
283=9
284=9
285=10
286=11
287=10
288=10
289=9
290=7
291=6
292=4
293=3
294=2
295=2
296=1
297=1
298=1
299=1
300=1
301=1
302=1
303=1
304=1
305=2
306=2
307=2
308=2
309=2
310=2
311=2
312=2
313=2
314=1
315=1
316=1
317=1
318=1
319=1
320=2
321=2
322=2
323=2
324=2
325=2
326=2
327=2
328=2
329=2
330=2
331=3
332=3
333=4
334=5
335=5
336=6
337=7
338=7
339=7
340=7
341=6
342=6
343=5
344=6
345=7
346=9
347=10
348=11
349=12
350=12
351=12
352=12
353=11
354=10
355=9
356=8
357=8
358=8
359=8
360=8
361=8
362=7
363=7
364=7
365=6
366=5
367=5
368=5
369=6
370=8
371=9
372=10
373=11
374=12
375=13
376=14
377=14
378=13
379=13
380=13
381=13
382=13
383=13
384=14
385=14
386=14
387=14
388=13
389=12
390=11
391=10
392=10
393=9
394=8
395=8
396=7
397=6
399=0
400=0
[32]
0=32
1=0
2=58
3=117
4=255
5=255
6=255
7=255
8=255
9=255
10=255
11=255
12=255
13=255
14=255
15=255
16=255
17=255
18=255
19=255
20=255
21=255
22=255
23=255
24=245
25=205
26=155
27=129
28=104
29=88
30=80
31=80
32=79
33=79
34=75
35=72
36=69
37=67
38=65
39=64
40=61
41=60
42=57
43=57
44=55
45=54
46=53
47=51
48=49
49=47
50=44
51=42
52=40
53=38
54=37
55=36
56=35
57=34
58=32
59=30
60=29
61=28
62=26
63=26
64=25
65=24
66=23
67=22
68=21
69=20
70=20
71=18
72=18
73=18
74=16
75=16
76=15
77=15
78=14
79=14
80=13
81=13
82=13
83=13
84=13
85=12
86=11
87=10
88=9
89=9
90=8
91=9
92=9
93=9
94=9
95=9
96=8
97=8
98=7
99=7
100=6
101=6
102=6
103=6
104=6
105=6
106=6
107=6
108=6
109=6
110=5
111=5
112=4
113=5
114=5
115=6
116=7
117=7
118=8
119=8
120=8
121=9
122=9
123=11
124=12
125=14
126=16
127=18
128=18
129=19
130=22
131=27
132=38
133=64
134=89
135=118
136=156
137=178
138=190
139=196
140=192
141=179
142=152
143=124
144=104
145=94
146=85
147=84
148=83
149=77
150=71
151=62
152=49
153=40
154=31
155=22
156=18
157=17
158=17
159=18
160=19
161=20
162=20
163=20
164=19
165=18
166=17
167=15
168=14
169=13
170=13
171=12
172=12
173=12
174=11
175=10
176=9
177=7
178=6
179=5
180=4
181=4
182=4
183=4
184=4
185=4
186=5
187=5
188=5
189=5
190=5
191=5
192=5
193=5
194=5
195=5
196=5
197=5
198=5
199=5
200=5
201=5
202=4
203=4
204=4
205=3
206=3
207=3
208=3
209=3
210=3
211=4
212=4
213=4
214=4
215=4
216=4
217=5
218=5
219=4
220=4
221=4
222=4
223=3
224=3
225=3
226=2
227=2
228=2
229=1
230=1
231=1
232=1
233=1
234=2
235=2
236=2
237=2
238=3
239=3
240=3
241=3
242=3
243=3
244=3
245=3
246=3
247=3
248=3
249=4
250=5
251=5
252=6
253=7
254=8
255=8
256=8
257=7
258=6
259=6
260=5
261=5
262=6
263=7
264=8
265=8
266=8
267=8
268=7
269=6
270=6
271=7
272=9
273=10
274=11
275=11
276=11
277=11
278=10
279=9
280=8
281=6
282=6
283=7
284=8
285=9
286=10
287=10
288=9
289=8
290=7
291=5
292=4
293=2
294=2
295=1
296=1
297=1
298=1
299=1
300=1
301=1
302=2
303=2
304=2
305=2
306=3
307=3
308=3
309=3
310=3
311=3
312=3
313=3
314=2
315=2
316=2
317=2
318=2
319=2
320=2
321=2
322=2
323=2
324=2
325=2
326=2
327=2
328=2
329=2
330=2
331=2
332=2
333=2
334=3
335=4
336=4
337=5
338=6
339=6
340=6
341=7
342=8
343=9
344=11
345=13
346=16
347=19
348=20
349=21
350=21
351=20
352=19
353=17
354=14
355=13
356=11
357=10
358=10
359=10
360=10
361=10
362=9
363=9
364=8
365=7
366=7
367=6
368=6
369=7
370=8
371=9
372=10
373=12
374=12
375=13
376=13
377=13
378=13
379=12
380=12
381=11
382=11
383=12
384=12
385=12
386=12
387=11
388=11
389=10
390=10
391=9
392=8
393=8
394=7
395=7
396=6
397=5
399=0
400=0
[33]
0=33
1=0
2=53
3=100
4=243
5=255
6=255
7=255
8=255
9=255
10=255
11=255
12=255
13=255
14=255
15=255
16=255
17=255
18=255
19=255
20=255
21=255
22=255
23=255
24=251
25=210
26=159
27=131
28=106
29=86
30=79
31=78
32=78
33=77
34=75
35=70
36=68
37=65
38=63
39=61
40=59
41=57
42=56
43=55
44=54
45=53
46=51
47=49
48=47
49=45
50=42
51=41
52=39
53=37
54=36
55=35
56=34
57=33
58=32
59=30
60=29
61=29
62=27
63=26
64=25
65=25
66=23
67=23
68=21
69=21
70=20
71=19
72=18
73=18
74=17
75=17
76=16
77=16
78=15
79=14
80=14
81=13
82=13
83=13
84=12
85=11
86=11
87=10
88=10
89=9
90=9
91=9
92=9
93=9
94=9
95=9
96=8
97=8
98=7
99=7
100=7
101=7
102=7
103=7
104=7
105=6
106=6
107=6
108=6
109=6
110=6
111=5
112=5
113=6
114=6
115=7
116=8
117=9
118=9
119=10
120=10
121=11
122=11
123=13
124=14
125=15
126=17
127=19
128=21
129=21
130=24
131=28
132=39
133=66
134=94
135=125
136=169
137=193
138=210
139=216
140=212
141=202
142=169
143=134
144=110
145=93
146=76
147=71
148=66
149=58
150=52
151=44
152=34
153=28
154=23
155=19
156=18
157=20
158=20
159=20
160=20
161=18
162=18
163=16
164=14
165=12
166=11
167=10
168=11
169=11
170=12
171=12
172=12
173=12
174=11
175=10
176=9
177=8
178=7
179=5
180=5
181=4
182=4
183=4
184=4
185=4
186=4
187=5
188=5
189=5
190=6
191=6
192=6
193=6
194=6
195=5
196=5
197=5
198=5
199=5
200=5
201=5
202=4
203=4
204=4
205=4
206=3
207=3
208=3
209=3
210=3
211=4
212=4
213=4
214=4
215=4
216=4
217=4
218=4
219=4
220=3
221=3
222=3
223=3
224=3
225=3
226=2
227=2
228=2
229=2
230=1
231=1
232=1
233=2
234=2
235=2
236=2
237=3
238=3
239=3
240=3
241=3
242=3
243=3
244=4
245=4
246=5
247=5
248=6
249=6
250=7
251=8
252=8
253=9
254=9
255=9
256=8
257=8
258=7
259=6
260=5
261=6
262=8
263=9
264=10
265=11
266=11
267=11
268=10
269=8
270=7
271=7
272=8
273=9
274=10
275=11
276=11
277=10
278=10
279=8
280=7
281=6
282=5
283=6
284=7
285=9
286=10
287=10
288=10
289=9
290=8
291=7
292=5
293=4
294=3
295=2
296=2
297=2
298=2
299=2
300=2
301=1
302=1
303=1
304=2
305=2
306=2
307=2
308=2
309=2
310=2
311=2
312=2
313=2
314=1
315=1
316=1
317=1
318=1
319=1
320=1
321=1
322=1
323=1
324=1
325=2
326=2
327=2
328=3
329=3
330=3
331=3
332=3
333=3
334=3
335=3
336=3
337=3
338=4
339=4
340=4
341=5
342=5
343=7
344=9
345=11
346=14
347=16
348=18
349=19
350=19
351=19
352=18
353=16
354=14
355=12
356=10
357=9
358=8
359=8
360=8
361=8
362=7
363=7
364=7
365=7
366=6
367=6
368=7
369=7
370=8
371=9
372=10
373=11
374=12
375=13
376=13
377=13
378=13
379=13
380=12
381=11
382=11
383=11
384=12
385=12
386=12
387=11
388=11
389=10
390=9
391=8
392=7
393=6
394=6
395=5
396=5
397=4
399=0
400=0
[34]
0=34
1=0
2=59
3=117
4=255
5=255
6=255
7=255
8=255
9=255
10=255
11=255
12=255
13=255
14=255
15=255
16=255
17=255
18=255
19=255
20=255
21=255
22=255
23=255
24=235
25=197
26=152
27=127
28=104
29=89
30=83
31=83
32=82
33=82
34=79
35=75
36=72
37=69
38=66
39=64
40=62
41=60
42=58
43=58
44=56
45=55
46=54
47=51
48=49
49=47
50=44
51=42
52=39
53=38
54=37
55=36
56=35
57=34
58=32
59=30
60=29
61=28
62=27
63=26
64=26
65=24
66=24
67=22
68=22
69=21
70=20
71=19
72=18
73=18
74=17
75=17
76=16
77=16
78=15
79=15
80=14
81=13
82=13
83=12
84=12
85=11
86=11
87=10
88=10
89=11
90=11
91=11
92=11
93=11
94=11
95=10
96=10
97=9
98=8
99=8
100=7
101=7
102=7
103=7
104=7
105=7
106=7
107=7
108=7
109=7
110=7
111=7
112=7
113=7
114=8
115=9
116=9
117=10
118=11
119=11
120=12
121=13
122=15
123=17
124=18
125=20
126=20
127=23
128=23
129=25
130=26
131=32
132=45
133=74
134=106
135=141
136=187
137=213
138=228
139=233
140=228
141=212
142=176
143=135
144=101
145=79
146=57
147=48
148=42
149=34
150=29
151=24
152=21
153=18
154=18
155=20
156=22
157=25
158=26
159=27
160=27
161=26
162=23
163=21
164=17
165=13
166=11
167=9
168=8
169=8
170=9
171=9
172=10
173=10
174=9
175=9
176=8
177=7
178=5
179=4
180=4
181=3
182=3
183=3
184=4
185=4
186=4
187=4
188=4
189=5
190=5
191=5
192=5
193=5
194=4
195=4
196=4
197=4
198=4
199=3
200=3
201=3
202=3
203=3
204=3
205=3
206=3
207=3
208=4
209=4
210=4
211=4
212=5
213=5
214=6
215=6
216=6
217=6
218=5
219=5
220=5
221=4
222=4
223=4
224=4
225=4
226=3
227=3
228=2
229=2
230=2
231=2
232=2
233=2
234=1
235=1
236=1
237=1
238=2
239=2
240=2
241=2
242=3
243=3
244=4
245=5
246=5
247=6
248=6
249=7
250=8
251=8
252=9
253=9
254=9
255=9
256=8
257=7
258=6
259=5
260=5
261=7
262=9
263=10
264=12
265=12
266=12
267=12
268=11
269=8
270=7
271=6
272=5
273=6
274=6
275=6
276=6
277=6
278=5
279=4
280=3
281=3
282=3
283=5
284=6
285=8
286=9
287=10
288=10
289=9
290=8
291=7
292=6
293=4
294=3
295=2
296=2
297=1
298=1
299=1
300=1
301=1
302=1
303=1
304=1
305=1
306=1
307=2
308=2
309=2
310=2
311=1
312=1
313=1
314=1
315=1
316=1
317=1
318=1
319=1
320=0
321=0
322=1
323=1
324=1
325=1
326=1
327=2
328=2
329=2
330=2
331=3
332=3
333=3
334=2
335=2
336=2
337=2
338=3
339=4
340=5
341=7
342=8
343=11
344=13
345=16
346=19
347=21
348=23
349=24
350=24
351=23
352=21
353=18
354=16
355=14
356=11
357=9
358=8
359=8
360=8
361=8
362=8
363=7
364=7
365=7
366=7
367=7
368=6
369=6
370=7
371=7
372=8
373=8
374=9
375=10
376=10
377=10
378=10
379=10
380=9
381=9
382=9
383=8
384=8
385=8
386=8
387=8
388=7
389=6
390=6
391=5
392=4
393=4
394=3
395=3
396=3
397=3
399=0
400=0
[35]
0=35
1=0
2=54
3=103
4=250
5=255
6=255
7=255
8=255
9=255
10=255
11=255
12=255
13=255
14=255
15=255
16=255
17=255
18=255
19=255
20=255
21=255
22=255
23=255
24=249
25=209
26=161
27=133
28=109
29=89
30=84
31=82
32=82
33=82
34=80
35=74
36=72
37=68
38=66
39=63
40=61
41=59
42=58
43=57
44=56
45=55
46=53
47=51
48=48
49=46
50=43
51=41
52=39
53=37
54=36
55=35
56=35
57=34
58=33
59=31
60=30
61=30
62=28
63=28
64=26
65=26
66=24
67=24
68=23
69=22
70=21
71=19
72=19
73=18
74=18
75=17
76=16
77=15
78=15
79=14
80=13
81=13
82=13
83=12
84=12
85=12
86=12
87=12
88=12
89=12
90=12
91=11
92=11
93=10
94=10
95=9
96=8
97=8
98=7
99=7
100=7
101=6
102=7
103=7
104=7
105=7
106=7
107=7
108=7
109=7
110=6
111=6
112=6
113=6
114=6
115=8
116=9
117=10
118=12
119=13
120=14
121=15
122=16
123=17
124=18
125=20
126=20
127=22
128=23
129=24
130=26
131=31
132=43
133=74
134=104
135=140
136=189
137=217
138=233
139=241
140=235
141=221
142=181
143=138
144=105
145=80
146=55
147=45
148=38
149=29
150=23
151=19
152=15
153=14
154=16
155=18
156=22
157=27
158=30
159=32
160=33
161=32
162=31
163=29
164=24
165=20
166=17
167=13
168=11
169=10
170=10
171=9
172=9
173=9
174=8
175=8
176=7
177=6
178=5
179=4
180=4
181=3
182=3
183=3
184=3
185=4
186=4
187=4
188=4
189=5
190=5
191=5
192=5
193=5
194=5
195=5
196=4
197=4
198=3
199=3
200=2
201=2
202=2
203=2
204=2
205=2
206=2
207=3
208=3
209=3
210=3
211=3
212=3
213=4
214=4
215=4
216=4
217=4
218=4
219=3
220=3
221=3
222=3
223=3
224=3
225=3
226=3
227=3
228=2
229=2
230=2
231=2
232=2
233=2
234=2
235=2
236=2
237=2
238=2
239=2
240=2
241=2
242=3
243=4
244=5
245=6
246=7
247=7
248=8
249=8
250=9
251=9
252=10
253=9
254=9
255=9
256=8
257=7
258=6
259=5
260=5
261=6
262=8
263=10
264=11
265=12
266=12
267=12
268=11
269=9
270=8
271=7
272=6
273=6
274=7
275=7
276=7
277=6
278=5
279=4
280=3
281=2
282=2
283=4
284=5
285=7
286=8
287=9
288=9
289=9
290=9
291=8
292=7
293=6
294=5
295=4
296=3
297=3
298=2
299=2
300=1
301=1
302=1
303=1
304=1
305=1
306=1
307=1
308=1
309=1
310=1
311=1
312=2
313=2
314=2
315=2
316=2
317=2
318=2
319=1
320=1
321=1
322=1
323=1
324=1
325=1
326=1
327=1
328=2
329=2
330=2
331=3
332=3
333=3
334=3
335=3
336=3
337=3
338=3
339=3
340=4
341=5
342=7
343=9
344=10
345=12
346=14
347=16
348=17
349=18
350=18
351=18
352=17
353=15
354=13
355=11
356=8
357=7
358=5
359=4
360=4
361=4
362=5
363=5
364=6
365=6
366=7
367=8
368=9
369=9
370=9
371=9
372=9
373=9
374=9
375=9
376=9
377=9
378=9
379=8
380=8
381=8
382=7
383=7
384=7
385=7
386=7
387=7
388=7
389=6
390=5
391=5
392=4
393=3
394=3
395=3
396=3
397=2
399=0
400=0
[36]
0=36
1=0
2=60
3=120
4=255
5=255
6=255
7=255
8=255
9=255
10=255
11=255
12=255
13=255
14=255
15=255
16=255
17=255
18=255
19=255
20=255
21=255
22=255
23=255
24=233
25=197
26=154
27=130
28=108
29=92
30=85
31=86
32=85
33=85
34=81
35=78
36=74
37=72
38=68
39=66
40=64
41=62
42=59
43=59
44=57
45=56
46=55
47=52
48=50
49=47
50=45
51=43
52=40
53=39
54=38
55=37
56=36
57=35
58=33
59=32
60=31
61=30
62=28
63=27
64=27
65=25
66=24
67=23
68=22
69=21
70=20
71=19
72=18
73=18
74=17
75=17
76=16
77=16
78=15
79=14
80=13
81=13
82=12
83=12
84=12
85=11
86=12
87=11
88=11
89=11
90=10
91=10
92=9
93=8
94=8
95=8
96=8
97=8
98=9
99=9
100=9
101=8
102=8
103=8
104=7
105=7
106=7
107=7
108=7
109=7
110=6
111=6
112=5
113=5
114=5
115=7
116=9
117=11
118=14
119=15
120=16
121=17
122=19
123=20
124=24
125=27
126=31
127=34
128=35
129=37
130=38
131=41
132=52
133=77
134=107
135=140
136=186
137=212
138=226
139=231
140=226
141=209
142=171
143=128
144=94
145=69
146=46
147=37
148=32
149=26
150=24
151=22
152=21
153=22
154=23
155=24
156=26
157=29
158=31
159=32
160=33
161=33
162=32
163=29
164=25
165=21
166=18
167=14
168=12
169=11
170=9
171=9
172=9
173=9
174=8
175=7
176=6
177=5
178=4
179=3
180=3
181=3
182=3
183=4
184=4
185=5
186=5
187=6
188=6
189=6
190=7
191=7
192=6
193=6
194=5
195=5
196=4
197=4
198=4
199=4
200=3
201=3
202=3
203=3
204=3
205=2
206=2
207=2
208=2
209=3
210=3
211=3
212=4
213=4
214=5
215=5
216=4
217=4
218=4
219=4
220=3
221=3
222=3
223=2
224=2
225=2
226=2
227=1
228=1
229=1
230=1
231=2
232=2
233=3
234=3
235=3
236=3
237=3
238=3
239=3
240=3
241=3
242=3
243=4
244=5
245=6
246=6
247=7
248=7
249=8
250=8
251=9
252=9
253=9
254=9
255=9
256=8
257=7
258=6
259=6
260=5
261=6
262=9
263=10
264=11
265=12
266=12
267=12
268=11
269=10
270=8
271=7
272=6
273=6
274=6
275=6
276=6
277=6
278=5
279=4
280=3
281=3
282=3
283=4
284=5
285=7
286=8
287=9
288=9
289=9
290=9
291=8
292=7
293=6
294=5
295=4
296=3
297=2
298=2
299=2
300=1
301=1
302=1
303=1
304=0
305=0
306=0
307=1
308=1
309=1
310=2
311=2
312=2
313=3
314=3
315=3
316=2
317=2
318=2
319=1
320=1
321=0
322=0
323=1
324=1
325=1
326=1
327=1
328=2
329=2
330=2
331=3
332=3
333=3
334=4
335=4
336=4
337=5
338=5
339=6
340=8
341=9
342=10
343=12
344=13
345=13
346=14
347=15
348=16
349=16
350=16
351=16
352=15
353=13
354=12
355=10
356=8
357=6
358=5
359=4
360=3
361=4
362=4
363=4
364=4
365=4
366=4
367=4
368=4
369=4
370=4
371=4
372=4
373=4
374=5
375=5
376=5
377=5
378=5
379=5
380=5
381=5
382=4
383=4
384=4
385=4
386=4
387=4
388=3
389=3
390=2
391=2
392=1
393=1
394=1
395=1
396=1
397=1
399=0
400=0
[37]
0=37
1=0
2=55
3=106
4=255
5=255
6=255
7=255
8=255
9=255
10=255
11=255
12=255
13=255
14=255
15=255
16=255
17=255
18=255
19=255
20=255
21=255
22=255
23=255
24=243
25=206
26=161
27=136
28=112
29=93
30=87
31=85
32=86
33=85
34=83
35=77
36=74
37=70
38=68
39=64
40=63
41=60
42=59
43=58
44=57
45=56
46=54
47=51
48=49
49=47
50=44
51=42
52=40
53=38
54=38
55=37
56=36
57=35
58=34
59=32
60=31
61=31
62=29
63=28
64=27
65=26
66=25
67=24
68=23
69=22
70=20
71=19
72=19
73=18
74=17
75=17
76=16
77=15
78=15
79=14
80=14
81=13
82=13
83=13
84=13
85=13
86=13
87=12
88=12
89=12
90=11
91=11
92=10
93=9
94=9
95=9
96=9
97=9
98=9
99=9
100=9
101=8
102=8
103=7
104=6
105=6
106=6
107=5
108=6
109=6
110=6
111=6
112=5
113=5
114=6
115=8
116=9
117=11
118=14
119=16
120=17
121=19
122=20
123=23
124=27
125=31
126=34
127=39
128=41
129=44
130=45
131=49
132=57
133=80
134=104
135=133
136=172
137=193
138=206
139=211
140=204
141=192
142=155
143=116
144=87
145=65
146=44
147=36
148=31
149=26
150=25
151=23
152=22
153=21
154=22
155=21
156=22
157=24
158=26
159=28
160=29
161=28
162=27
163=25
164=22
165=20
166=18
167=16
168=14
169=13
170=12
171=12
172=11
173=10
174=8
175=7
176=5
177=4
178=3
179=3
180=3
181=3
182=4
183=4
184=4
185=4
186=5
187=5
188=6
189=6
190=6
191=6
192=6
193=6
194=5
195=4
196=4
197=4
198=4
199=4
200=4
201=4
202=4
203=4
204=4
205=3
206=3
207=2
208=2
209=2
210=2
211=3
212=3
213=4
214=4
215=4
216=4
217=4
218=3
219=3
220=2
221=2
222=2
223=2
224=2
225=2
226=2
227=2
228=1
229=1
230=1
231=2
232=2
233=2
234=3
235=3
236=3
237=3
238=3
239=3
240=3
241=4
242=5
243=6
244=7
245=7
246=8
247=8
248=8
249=8
250=8
251=9
252=10
253=10
254=10
255=10
256=10
257=9
258=8
259=7
260=6
261=6
262=7
263=9
264=10
265=11
266=11
267=11
268=10
269=9
270=7
271=6
272=5
273=5
274=6
275=6
276=6
277=6
278=6
279=6
280=5
281=4
282=3
283=3
284=4
285=4
286=5
287=6
288=6
289=6
290=6
291=5
292=5
293=3
294=3
295=2
296=2
297=1
298=1
299=1
300=1
301=1
302=1
303=1
304=1
305=1
306=1
307=1
308=1
309=1
310=1
311=2
312=2
313=2
314=2
315=2
316=2
317=1
318=1
319=1
320=1
321=1
322=1
323=1
324=1
325=0
326=1
327=1
328=1
329=1
330=2
331=2
332=2
333=2
334=2
335=3
336=3
337=4
338=5
339=6
340=8
341=9
342=11
343=12
344=12
345=12
346=12
347=12
348=11
349=11
350=10
351=10
352=9
353=8
354=8
355=7
356=6
357=6
358=5
359=4
360=4
361=4
362=5
363=5
364=6
365=6
366=6
367=7
368=7
369=7
370=7
371=6
372=6
373=6
374=6
375=6
376=6
377=6
378=6
379=6
380=6
381=6
382=5
383=5
384=5
385=5
386=5
387=5
388=4
389=4
390=3
391=3
392=2
393=2
394=1
395=1
396=1
397=1
399=0
400=0
[38]
0=38
1=0
2=60
3=121
4=255
5=255
6=255
7=255
8=255
9=255
10=255
11=255
12=255
13=255
14=255
15=255
16=255
17=255
18=255
19=255
20=255
21=255
22=255
23=255
24=237
25=201
26=159
27=135
28=113
29=97
30=89
31=89
32=89
33=88
34=85
35=81
36=77
37=74
38=70
39=68
40=66
41=64
42=62
43=62
44=60
45=59
46=57
47=54
48=51
49=49
50=46
51=44
52=42
53=40
54=39
55=39
56=37
57=36
58=35
59=33
60=31
61=30
62=29
63=28
64=27
65=25
66=25
67=23
68=22
69=21
70=20
71=19
72=18
73=18
74=17
75=17
76=16
77=16
78=15
79=14
80=13
81=13
82=13
83=12
84=12
85=11
86=11
87=11
88=10
89=9
90=9
91=9
92=9
93=9
94=9
95=9
96=9
97=9
98=9
99=9
100=8
101=8
102=7
103=7
104=7
105=7
106=7
107=8
108=8
109=8
110=8
111=8
112=8
113=7
114=8
115=10
116=11
117=14
118=17
119=19
120=21
121=25
122=30
123=39
124=50
125=60
126=67
127=73
128=74
129=74
130=72
131=68
132=68
133=81
134=98
135=122
136=153
137=172
138=181
139=184
140=178
141=164
142=133
143=100
144=75
145=57
146=41
147=38
148=39
149=41
150=41
151=41
152=40
153=38
154=35
155=30
156=26
157=25
158=23
159=23
160=23
161=23
162=22
163=20
164=19
165=19
166=19
167=19
168=19
169=18
170=17
171=16
172=14
173=12
174=9
175=7
176=5
177=4
178=3
179=2
180=2
181=3
182=3
183=3
184=3
185=4
186=4
187=4
188=4
189=4
190=4
191=4
192=4
193=3
194=3
195=3
196=4
197=4
198=5
199=5
200=5
201=5
202=5
203=5
204=5
205=4
206=3
207=3
208=3
209=3
210=3
211=3
212=3
213=4
214=4
215=5
216=5
217=5
218=4
219=4
220=4
221=4
222=3
223=3
224=3
225=3
226=3
227=2
228=2
229=2
230=3
231=3
232=4
233=4
234=5
235=5
236=5
237=5
238=5
239=5
240=5
241=6
242=6
243=7
244=8
245=9
246=9
247=9
248=9
249=9
250=9
251=10
252=11
253=12
254=13
255=13
256=13
257=12
258=11
259=10
260=9
261=8
262=8
263=9
264=9
265=9
266=9
267=8
268=8
269=6
270=6
271=5
272=4
273=5
274=6
275=6
276=7
277=7
278=7
279=7
280=7
281=6
282=6
283=5
284=5
285=5
286=5
287=5
288=5
289=5
290=5
291=5
292=5
293=4
294=3
295=2
296=2
297=2
298=2
299=2
300=2
301=1
302=1
303=1
304=1
305=1
306=0
307=1
308=1
309=1
310=2
311=2
312=2
313=2
314=2
315=2
316=2
317=1
318=1
319=1
320=0
321=0
322=0
323=0
324=0
325=0
326=1
327=1
328=1
329=2
330=2
331=2
332=2
333=2
334=2
335=3
336=3
337=4
338=5
339=7
340=9
341=10
342=11
343=12
344=12
345=12
346=11
347=10
348=8
349=7
350=6
351=6
352=5
353=5
354=5
355=5
356=4
357=3
358=3
359=2
360=2
361=1
362=1
363=1
364=1
365=1
366=1
367=1
368=2
369=2
370=3
371=3
372=3
373=3
374=3
375=4
376=4
377=4
378=5
379=5
380=5
381=5
382=5
383=4
384=5
385=5
386=5
387=5
388=5
389=5
390=4
391=4
392=3
393=3
394=2
395=2
396=2
397=2
399=0
400=0
[39]
0=39
1=0
2=55
3=105
4=254
5=255
6=255
7=255
8=255
9=255
10=255
11=255
12=255
13=255
14=255
15=255
16=255
17=255
18=255
19=255
20=255
21=255
22=255
23=255
24=254
25=215
26=167
27=142
28=116
29=96
30=89
31=88
32=88
33=88
34=86
35=80
36=77
37=73
38=69
39=66
40=64
41=62
42=62
43=61
44=59
45=58
46=55
47=53
48=50
49=48
50=45
51=43
52=41
53=39
54=39
55=38
56=37
57=36
58=35
59=33
60=32
61=31
62=29
63=29
64=27
65=27
66=25
67=24
68=22
69=22
70=20
71=19
72=19
73=18
74=18
75=17
76=17
77=16
78=16
79=15
80=14
81=14
82=13
83=13
84=13
85=12
86=12
87=11
88=11
89=11
90=10
91=10
92=10
93=10
94=10
95=9
96=9
97=9
98=9
99=8
100=8
101=7
102=7
103=7
104=8
105=8
106=9
107=9
108=9
109=10
110=10
111=10
112=10
113=11
114=12
115=14
116=16
117=18
118=22
119=24
120=27
121=32
122=39
123=52
124=68
125=82
126=93
127=103
128=107
129=107
130=104
131=97
132=90
133=91
134=100
135=111
136=131
137=141
138=146
139=146
140=139
141=125
142=99
143=71
144=52
145=39
146=30
147=30
148=34
149=37
150=39
151=40
152=40
153=40
154=37
155=32
156=28
157=25
158=22
159=21
160=20
161=19
162=18
163=18
164=17
165=17
166=17
167=17
168=17
169=16
170=15
171=14
172=12
173=10
174=8
175=7
176=5
177=4
178=3
179=2
180=2
181=2
182=2
183=2
184=3
185=3
186=3
187=3
188=4
189=4
190=4
191=4
192=3
193=3
194=3
195=2
196=3
197=3
198=4
199=5
200=5
201=5
202=5
203=5
204=5
205=5
206=4
207=3
208=3
209=3
210=3
211=3
212=3
213=4
214=4
215=4
216=4
217=4
218=4
219=4
220=3
221=3
222=3
223=3
224=3
225=4
226=4
227=4
228=4
229=5
230=5
231=5
232=5
233=6
234=6
235=6
236=6
237=5
238=5
239=5
240=6
241=7
242=8
243=9
244=11
245=12
246=12
247=12
248=11
249=10
250=10
251=10
252=11
253=12
254=12
255=12
256=12
257=12
258=11
259=9
260=8
261=6
262=6
263=6
264=7
265=7
266=6
267=6
268=5
269=4
270=3
271=2
272=2
273=2
274=3
275=3
276=4
277=4
278=5
279=5
280=5
281=4
282=4
283=4
284=3
285=3
286=4
287=4
288=4
289=4
290=4
291=4
292=4
293=3
294=3
295=2
296=2
297=2
298=2
299=2
300=2
301=1
302=1
303=1
304=1
305=1
306=0
307=1
308=1
309=1
310=1
311=1
312=1
313=1
314=1
315=1
316=1
317=1
318=1
319=1
320=1
321=0
322=0
323=0
324=0
325=0
326=1
327=1
328=1
329=2
330=2
331=3
332=3
333=3
334=3
335=3
336=3
337=4
338=4
339=5
340=6
341=7
342=8
343=9
344=10
345=10
346=9
347=9
348=8
349=7
350=6
351=4
352=4
353=3
354=3
355=4
356=4
357=5
358=6
359=6
360=5
361=5
362=4
363=4
364=3
365=3
366=2
367=2
368=2
369=3
370=3
371=3
372=3
373=3
374=4
375=4
376=5
377=5
378=5
379=5
380=5
381=5
382=5
383=4
384=4
385=4
386=4
387=4
388=4
389=4
390=4
391=4
392=3
393=3
394=3
395=3
396=3
397=3
399=0
400=0
[40]
0=40
1=0
2=60
3=120
4=255
5=255
6=255
7=255
8=255
9=255
10=255
11=255
12=255
13=255
14=255
15=255
16=255
17=255
18=255
19=255
20=255
21=255
22=255
23=255
24=237
25=204
26=163
27=140
28=118
29=101
30=93
31=92
32=91
33=91
34=88
35=84
36=79
37=76
38=71
39=69
40=67
41=65
42=63
43=63
44=61
45=60
46=58
47=54
48=52
49=49
50=46
51=44
52=41
53=40
54=40
55=39
56=38
57=37
58=35
59=33
60=31
61=31
62=29
63=28
64=28
65=26
66=25
67=24
68=23
69=22
70=21
71=19
72=19
73=19
74=18
75=18
76=17
77=16
78=15
79=15
80=14
81=13
82=13
83=12
84=12
85=12
86=11
87=11
88=11
89=10
90=10
91=9
92=9
93=9
94=9
95=9
96=9
97=9
98=8
99=8
100=8
101=8
102=7
103=7
104=6
105=5
106=4
107=4
108=5
109=6
110=7
111=9
112=12
113=14
114=16
115=19
116=21
117=23
118=25
119=26
120=28
121=35
122=45
123=66
124=93
125=114
126=131
127=145
128=148
129=148
130=141
131=124
132=110
133=97
134=90
135=94
136=104
137=111
138=112
139=111
140=105
141=94
142=76
143=56
144=43
145=33
146=25
147=26
148=28
149=30
150=32
151=34
152=34
153=34
154=33
155=29
156=27
157=24
158=21
159=20
160=18
161=17
162=16
163=15
164=14
165=13
166=13
167=12
168=12
169=12
170=11
171=10
172=9
173=7
174=6
175=5
176=4
177=4
178=3
179=3
180=3
181=3
182=3
183=3
184=3
185=3
186=3
187=3
188=3
189=2
190=2
191=2
192=2
193=1
194=1
195=2
196=2
197=3
198=4
199=5
200=5
201=5
202=5
203=5
204=5
205=4
206=4
207=3
208=3
209=3
210=3
211=3
212=3
213=3
214=4
215=4
216=4
217=4
218=4
219=4
220=4
221=4
222=5
223=5
224=5
225=5
226=5
227=5
228=4
229=4
230=4
231=4
232=5
233=5
234=6
235=6
236=6
237=6
238=5
239=5
240=6
241=7
242=8
243=10
244=11
245=12
246=12
247=11
248=10
249=9
250=9
251=10
252=11
253=12
254=13
255=13
256=13
257=13
258=12
259=11
260=9
261=7
262=6
263=5
264=5
265=5
266=4
267=4
268=4
269=3
270=3
271=3
272=3
273=3
274=3
275=3
276=3
277=4
278=4
279=4
280=4
281=4
282=4
283=4
284=4
285=4
286=4
287=4
288=4
289=4
290=3
291=3
292=3
293=2
294=3
295=3
296=3
297=3
298=3
299=3
300=2
301=2
302=2
303=1
304=1
305=1
306=1
307=1
308=1
309=1
310=0
311=0
312=0
313=0
314=0
315=1
316=1
317=1
318=1
319=1
320=1
321=1
322=1
323=0
324=1
325=1
326=1
327=1
328=2
329=2
330=3
331=4
332=4
333=4
334=5
335=5
336=5
337=6
338=7
339=8
340=8
341=9
342=9
343=10
344=9
345=9
346=9
347=7
348=7
349=6
350=4
351=4
352=3
353=2
354=2
355=2
356=1
357=1
358=2
359=2
360=2
361=3
362=4
363=5
364=6
365=7
366=7
367=8
368=8
369=8
370=8
371=8
372=8
373=8
374=8
375=9
376=9
377=9
378=9
379=9
380=9
381=9
382=9
383=8
384=7
385=7
386=7
387=7
388=7
389=7
390=7
391=6
392=5
393=5
394=4
395=4
396=4
397=4
399=0
400=0
[41]
0=41
1=0
2=54
3=104
4=251
5=255
6=255
7=255
8=255
9=255
10=255
11=255
12=255
13=255
14=255
15=255
16=255
17=255
18=255
19=255
20=255
21=255
22=255
23=255
24=255
25=221
26=173
27=147
28=122
29=100
30=93
31=91
32=91
33=91
34=90
35=84
36=81
37=76
38=72
39=69
40=67
41=64
42=64
43=62
44=61
45=60
46=57
47=54
48=51
49=49
50=45
51=44
52=41
53=40
54=39
55=39
56=38
57=37
58=36
59=34
60=33
61=32
62=30
63=30
64=28
65=28
66=26
67=25
68=23
69=23
70=21
71=20
72=19
73=18
74=18
75=17
76=17
77=16
78=15
79=15
80=14
81=13
82=13
83=13
84=12
85=12
86=12
87=11
88=11
89=11
90=10
91=10
92=10
93=10
94=10
95=9
96=9
97=9
98=8
99=8
100=8
101=9
102=9
103=9
104=9
105=9
106=8
107=8
108=8
109=9
110=10
111=12
112=15
113=17
114=19
115=22
116=24
117=25
118=28
119=29
120=30
121=37
122=46
123=69
124=99
125=127
126=149
127=170
128=177
129=179
130=172
131=156
132=137
133=117
134=99
135=94
136=94
137=94
138=94
139=90
140=81
141=70
142=55
143=40
144=31
145=25
146=22
147=23
148=24
149=24
150=25
151=26
152=26
153=25
154=25
155=24
156=23
157=21
158=20
159=20
160=19
161=17
162=16
163=15
164=13
165=12
166=11
167=9
168=8
169=7
170=6
171=6
172=5
173=4
174=3
175=3
176=3
177=3
178=3
179=3
180=4
181=4
182=4
183=4
184=4
185=4
186=4
187=3
188=3
189=3
190=2
191=2
192=2
193=2
194=2
195=3
196=4
197=4
198=5
199=5
200=5
201=5
202=5
203=4
204=4
205=4
206=3
207=3
208=3
209=3
210=3
211=3
212=3
213=3
214=4
215=3
216=3
217=3
218=3
219=3
220=3
221=4
222=4
223=5
224=6
225=6
226=6
227=6
228=5
229=5
230=5
231=5
232=5
233=6
234=6
235=6
236=6
237=6
238=6
239=6
240=7
241=9
242=10
243=12
244=14
245=15
246=15
247=14
248=13
249=11
250=10
251=9
252=10
253=11
254=11
255=11
256=12
257=11
258=10
259=9
260=7
261=6
262=5
263=5
264=4
265=4
266=4
267=4
268=3
269=3
270=3
271=3
272=3
273=3
274=3
275=3
276=2
277=2
278=2
279=2
280=2
281=2
282=2
283=2
284=3
285=3
286=4
287=4
288=4
289=4
290=4
291=3
292=3
293=2
294=2
295=2
296=2
297=2
298=2
299=2
300=2
301=2
302=1
303=1
304=1
305=1
306=1
307=1
308=1
309=1
310=1
311=1
312=2
313=2
314=2
315=2
316=2
317=2
318=1
319=1
320=1
321=1
322=0
323=0
324=0
325=0
326=1
327=1
328=1
329=2
330=2
331=3
332=3
333=3
334=4
335=4
336=4
337=4
338=4
339=5
340=5
341=5
342=5
343=5
344=5
345=5
346=5
347=6
348=6
349=6
350=6
351=6
352=5
353=5
354=5
355=4
356=4
357=4
358=4
359=4
360=4
361=5
362=5
363=6
364=7
365=7
366=8
367=8
368=8
369=8
370=8
371=8
372=8
373=8
374=8
375=8
376=9
377=9
378=10
379=10
380=10
381=10
382=10
383=9
384=8
385=8
386=7
387=7
388=7
389=7
390=7
391=7
392=6
393=5
394=5
395=4
396=3
397=3
399=0
400=0
[42]
0=42
1=0
2=58
3=118
4=255
5=255
6=255
7=255
8=255
9=255
10=255
11=255
12=255
13=255
14=255
15=255
16=255
17=255
18=255
19=255
20=255
21=255
22=255
23=255
24=245
25=211
26=168
27=144
28=120
29=101
30=93
31=91
32=91
33=91
34=88
35=84
36=80
37=77
38=73
39=70
40=68
41=66
42=64
43=63
44=61
45=60
46=59
47=55
48=53
49=50
50=47
51=45
52=43
53=41
54=41
55=40
56=39
57=38
58=36
59=34
60=32
61=31
62=29
63=29
64=28
65=26
66=26
67=24
68=23
69=22
70=21
71=19
72=19
73=18
74=18
75=18
76=17
77=16
78=15
79=15
80=14
81=13
82=13
83=12
84=12
85=12
86=12
87=11
88=11
89=10
90=10
91=10
92=9
93=9
94=9
95=9
96=9
97=8
98=8
99=8
100=8
101=8
102=8
103=9
104=9
105=9
106=8
107=8
108=7
109=6
110=6
111=6
112=7
113=9
114=11
115=14
116=17
117=20
118=21
119=23
120=25
121=34
122=48
123=80
124=123
125=155
126=185
127=210
128=217
129=217
130=207
131=180
132=155
133=125
134=94
135=79
136=71
137=65
138=61
139=57
140=50
141=43
142=36
143=30
144=26
145=24
146=23
147=24
148=22
149=20
150=18
151=16
152=13
153=11
154=10
155=10
156=11
157=13
158=15
159=16
160=16
161=15
162=14
163=13
164=10
165=8
166=6
167=5
168=4
169=3
170=3
171=3
172=3
173=3
174=3
175=3
176=2
177=2
178=2
179=2
180=2
181=2
182=2
183=2
184=2
185=2
186=2
187=2
188=1
189=1
190=1
191=1
192=1
193=1
194=1
195=2
196=2
197=3
198=3
199=3
200=3
201=4
202=4
203=4
204=4
205=4
206=4
207=4
208=4
209=4
210=4
211=5
212=5
213=5
214=6
215=6
216=6
217=6
218=7
219=7
220=7
221=7
222=8
223=8
224=8
225=7
226=7
227=6
228=5
229=4
230=4
231=5
232=6
233=7
234=7
235=7
236=6
237=6
238=5
239=5
240=6
241=8
242=10
243=12
244=13
245=13
246=13
247=12
248=10
249=8
250=7
251=7
252=7
253=8
254=8
255=8
256=8
257=8
258=7
259=7
260=6
261=5
262=5
263=5
264=5
265=6
266=6
267=6
268=6
269=6
270=6
271=5
272=5
273=4
274=4
275=3
276=3
277=3
278=2
279=2
280=1
281=2
282=2
283=3
284=3
285=4
286=4
287=4
288=4
289=4
290=4
291=3
292=3
293=2
294=2
295=2
296=2
297=2
298=2
299=2
300=2
301=2
302=1
303=1
304=1
305=1
306=1
307=1
308=1
309=1
310=2
311=2
312=1
313=1
314=1
315=1
316=1
317=1
318=1
319=1
320=1
321=0
322=0
323=0
324=0
325=1
326=1
327=1
328=1
329=1
330=2
331=2
332=3
333=3
334=3
335=4
336=4
337=4
338=4
339=5
340=5
341=5
342=5
343=5
344=5
345=5
346=4
347=4
348=4
349=4
350=3
351=3
352=3
353=3
354=3
355=4
356=4
357=4
358=4
359=4
360=4
361=4
362=4
363=5
364=7
365=8
366=10
367=11
368=12
369=12
370=12
371=12
372=12
373=11
374=10
375=10
376=10
377=11
378=11
379=12
380=12
381=12
382=11
383=11
384=10
385=9
386=8
387=8
388=8
389=8
390=9
391=9
392=8
393=8
394=7
395=6
396=5
397=5
399=0
400=0
[43]
0=43
1=0
2=53
3=100
4=242
5=255
6=255
7=255
8=255
9=255
10=255
11=255
12=255
13=255
14=255
15=255
16=255
17=255
18=255
19=255
20=255
21=255
22=255
23=255
24=255
25=219
26=174
27=148
28=123
29=100
30=93
31=91
32=90
33=91
34=90
35=85
36=81
37=77
38=73
39=70
40=67
41=64
42=63
43=62
44=60
45=59
46=56
47=53
48=50
49=49
50=45
51=44
52=41
53=40
54=39
55=39
56=38
57=36
58=36
59=33
60=33
61=31
62=30
63=29
64=28
65=28
66=26
67=25
68=24
69=23
70=21
71=20
72=19
73=18
74=18
75=17
76=17
77=16
78=15
79=15
80=14
81=14
82=14
83=14
84=13
85=13
86=13
87=13
88=12
89=12
90=12
91=11
92=11
93=10
94=10
95=10
96=9
97=9
98=8
99=8
100=7
101=7
102=7
103=7
104=7
105=7
106=7
107=7
108=7
109=7
110=7
111=7
112=9
113=10
114=12
115=16
116=19
117=22
118=24
119=26
120=27
121=35
122=47
123=76
124=118
125=156
126=187
127=216
128=226
129=227
130=219
131=193
132=166
133=133
134=96
135=76
136=65
137=57
138=54
139=49
140=43
141=37
142=31
143=25
144=22
145=21
146=21
147=24
148=24
149=24
150=24
151=21
152=19
153=16
154=14
155=12
156=11
157=11
158=12
159=13
160=13
161=13
162=12
163=11
164=9
165=7
166=6
167=5
168=5
169=4
170=4
171=4
172=4
173=3
174=3
175=3
176=3
177=3
178=2
179=2
180=2
181=2
182=2
183=2
184=2
185=2
186=2
187=2
188=2
189=2
190=2
191=2
192=2
193=2
194=2
195=2
196=2
197=2
198=2
199=3
200=3
201=3
202=3
203=4
204=4
205=4
206=4
207=4
208=4
209=4
210=4
211=4
212=4
213=4
214=5
215=5
216=5
217=4
218=4
219=4
220=4
221=4
222=4
223=4
224=5
225=5
226=5
227=5
228=5
229=6
230=6
231=7
232=8
233=8
234=8
235=8
236=7
237=7
238=6
239=6
240=7
241=10
242=12
243=14
244=15
245=15
246=15
247=14
248=12
249=10
250=8
251=7
252=7
253=8
254=8
255=8
256=8
257=8
258=7
259=7
260=5
261=5
262=4
263=5
264=5
265=5
266=5
267=6
268=6
269=6
270=7
271=6
272=6
273=6
274=6
275=5
276=5
277=4
278=3
279=3
280=2
281=2
282=2
283=2
284=2
285=3
286=3
287=3
288=3
289=3
290=2
291=2
292=2
293=1
294=1
295=1
296=1
297=1
298=1
299=1
300=1
301=1
302=1
303=1
304=1
305=1
306=1
307=1
308=1
309=1
310=1
311=1
312=1
313=2
314=2
315=2
316=2
317=2
318=2
319=2
320=1
321=1
322=1
323=1
324=1
325=1
326=1
327=1
328=1
329=1
330=1
331=1
332=1
333=1
334=2
335=2
336=3
337=4
338=4
339=4
340=4
341=4
342=4
343=3
344=3
345=2
346=2
347=2
348=2
349=2
350=3
351=3
352=3
353=3
354=3
355=3
356=3
357=3
358=3
359=4
360=4
361=4
362=5
363=5
364=7
365=8
366=9
367=10
368=10
369=10
370=11
371=11
372=10
373=10
374=8
375=8
376=7
377=7
378=7
379=8
380=8
381=8
382=8
383=8
384=8
385=7
386=6
387=5
388=4
389=4
390=4
391=5
392=6
393=6
394=6
395=6
396=6
397=5
399=0
400=0
[44]
0=44
1=0
2=56
3=113
4=255
5=255
6=255
7=255
8=255
9=255
10=255
11=255
12=255
13=255
14=255
15=255
16=255
17=255
18=255
19=255
20=255
21=255
22=255
23=255
24=238
25=205
26=164
27=139
28=115
29=98
30=91
31=89
32=90
33=89
34=88
35=83
36=81
37=77
38=74
39=71
40=68
41=65
42=63
43=63
44=61
45=60
46=58
47=55
48=52
49=50
50=46
51=45
52=42
53=41
54=40
55=40
56=38
57=37
58=35
59=33
60=32
61=31
62=29
63=29
64=28
65=26
66=26
67=24
68=23
69=22
70=21
71=20
72=19
73=19
74=18
75=18
76=17
77=17
78=16
79=15
80=14
81=14
82=13
83=13
84=13
85=12
86=12
87=11
88=11
89=10
90=10
91=10
92=9
93=9
94=9
95=8
96=8
97=8
98=8
99=7
100=7
101=6
102=6
103=6
104=7
105=8
106=8
107=9
108=9
109=10
110=12
111=13
112=16
113=18
114=20
115=22
116=23
117=24
118=24
119=23
120=23
121=32
122=47
123=85
124=134
125=170
126=206
127=233
128=241
129=240
130=229
131=195
132=165
133=128
134=87
135=61
136=46
137=32
138=26
139=20
140=15
141=13
142=14
143=16
144=19
145=22
146=24
147=27
148=29
149=29
150=29
151=28
152=27
153=24
154=22
155=18
156=15
157=13
158=12
159=11
160=10
161=9
162=9
163=8
164=7
165=6
166=6
167=5
168=5
169=4
170=4
171=4
172=4
173=4
174=4
175=3
176=3
177=3
178=3
179=3
180=3
181=3
182=3
183=3
184=3
185=3
186=3
187=3
188=3
189=3
190=3
191=3
192=2
193=2
194=1
195=1
196=1
197=1
198=1
199=2
200=2
201=3
202=3
203=4
204=4
205=4
206=4
207=4
208=4
209=4
210=4
211=4
212=5
213=5
214=5
215=6
216=7
217=7
218=7
219=7
220=7
221=7
222=7
223=6
224=6
225=6
226=7
227=7
228=8
229=9
230=10
231=11
232=11
233=11
234=11
235=10
236=9
237=7
238=6
239=6
240=7
241=9
242=11
243=13
244=14
245=14
246=13
247=13
248=11
249=8
250=6
251=5
252=5
253=5
254=5
255=6
256=6
257=6
258=6
259=6
260=6
261=6
262=6
263=6
264=6
265=7
266=8
267=8
268=8
269=8
270=8
271=7
272=6
273=6
274=5
275=4
276=4
277=3
278=2
279=2
280=2
281=2
282=2
283=2
284=3
285=3
286=3
287=3
288=3
289=3
290=3
291=2
292=2
293=2
294=2
295=2
296=1
297=1
298=1
299=1
300=1
301=1
302=1
303=1
304=1
305=1
306=1
307=1
308=1
309=1
310=1
311=1
312=1
313=2
314=2
315=2
316=2
317=2
318=1
319=1
320=1
321=1
322=1
323=1
324=1
325=1
326=1
327=1
328=1
329=1
330=1
331=1
332=1
333=1
334=1
335=2
336=2
337=3
338=3
339=4
340=4
341=3
342=3
343=3
344=2
345=2
346=2
347=2
348=2
349=2
350=2
351=2
352=3
353=4
354=5
355=6
356=7
357=8
358=9
359=10
360=10
361=10
362=9
363=9
364=9
365=9
366=9
367=9
368=10
369=10
370=10
371=9
372=9
373=8
374=8
375=7
376=7
377=8
378=8
379=9
380=10
381=10
382=10
383=10
384=9
385=8
386=7
387=6
388=5
389=5
390=5
391=5
392=6
393=6
394=6
395=6
396=5
397=5
399=0
400=0
[45]
0=45
1=0
2=52
3=97
4=235
5=255
6=255
7=255
8=255
9=255
10=255
11=255
12=255
13=255
14=255
15=255
16=255
17=255
18=255
19=255
20=255
21=255
22=255
23=255
24=245
25=211
26=170
27=145
28=121
29=99
30=92
31=91
32=90
33=91
34=90
35=86
36=82
37=79
38=75
39=72
40=69
41=65
42=64
43=63
44=61
45=59
46=56
47=54
48=51
49=49
50=45
51=44
52=41
53=40
54=39
55=38
56=38
57=36
58=36
59=33
60=33
61=31
62=30
63=29
64=29
65=28
66=27
67=26
68=24
69=23
70=22
71=20
72=19
73=19
74=18
75=18
76=17
77=17
78=16
79=15
80=15
81=15
82=14
83=14
84=14
85=14
86=13
87=13
88=12
89=11
90=11
91=11
92=10
93=11
94=10
95=10
96=10
97=10
98=9
99=9
100=9
101=8
102=8
103=9
104=10
105=11
106=13
107=13
108=13
109=14
110=15
111=16
112=18
113=20
114=21
115=22
116=24
117=25
118=25
119=23
120=23
121=28
122=41
123=72
124=116
125=154
126=186
127=215
128=224
129=226
130=218
131=191
132=163
133=127
134=85
135=61
136=45
137=30
138=24
139=17
140=13
141=10
142=10
143=12
144=14
145=17
146=20
147=23
148=26
149=27
150=27
151=27
152=26
153=25
154=22
155=18
156=15
157=13
158=11
159=9
160=8
161=7
162=7
163=6
164=5
165=5
166=6
167=6
168=6
169=6
170=6
171=5
172=5
173=4
174=4
175=3
176=3
177=3
178=2
179=2
180=2
181=3
182=3
183=3
184=4
185=4
186=4
187=4
188=4
189=3
190=3
191=2
192=2
193=2
194=1
195=2
196=2
197=2
198=2
199=3
200=3
201=3
202=3
203=3
204=3
205=4
206=4
207=4
208=4
209=4
210=3
211=3
212=3
213=3
214=3
215=3
216=4
217=4
218=4
219=4
220=4
221=4
222=4
223=5
224=6
225=7
226=8
227=9
228=9
229=10
230=11
231=12
232=13
233=13
234=12
235=12
236=11
237=10
238=8
239=7
240=7
241=9
242=10
243=11
244=11
245=12
246=11
247=11
248=9
249=7
250=6
251=5
252=6
253=7
254=7
255=7
256=7
257=7
258=7
259=6
260=6
261=5
262=5
263=5
264=6
265=6
266=6
267=6
268=6
269=6
270=6
271=5
272=5
273=4
274=3
275=3
276=2
277=2
278=2
279=2
280=2
281=3
282=3
283=3
284=3
285=3
286=3
287=2
288=2
289=2
290=2
291=1
292=1
293=1
294=1
295=1
296=1
297=1
298=2
299=2
300=2
301=2
302=1
303=1
304=1
305=1
306=1
307=1
308=1
309=1
310=1
311=1
312=1
313=2
314=2
315=2
316=2
317=2
318=2
319=1
320=1
321=1
322=1
323=1
324=2
325=2
326=2
327=2
328=2
329=2
330=1
331=1
332=1
333=1
334=2
335=2
336=2
337=2
338=2
339=2
340=2
341=2
342=2
343=2
344=2
345=2
346=3
347=3
348=3
349=3
350=3
351=4
352=4
353=5
354=6
355=7
356=8
357=9
358=10
359=11
360=11
361=11
362=10
363=9
364=9
365=8
366=8
367=8
368=8
369=7
370=7
371=6
372=6
373=5
374=4
375=3
376=2
377=2
378=3
379=4
380=4
381=5
382=6
383=6
384=6
385=6
386=6
387=6
388=5
389=4
390=4
391=4
392=4
393=4
394=4
395=4
396=4
397=4
399=0
400=0
[46]
0=46
1=0
2=55
3=109
4=255
5=255
6=255
7=255
8=255
9=255
10=255
11=255
12=255
13=255
14=255
15=255
16=255
17=255
18=255
19=255
20=255
21=255
22=255
23=255
24=235
25=202
26=159
27=135
28=111
29=94
30=88
31=85
32=87
33=86
34=86
35=81
36=80
37=77
38=75
39=72
40=69
41=67
42=65
43=64
44=63
45=61
46=59
47=56
48=53
49=50
50=46
51=45
52=42
53=41
54=40
55=39
56=38
57=37
58=35
59=33
60=32
61=31
62=29
63=29
64=28
65=27
66=26
67=25
68=24
69=23
70=22
71=20
72=20
73=19
74=19
75=18
76=17
77=17
78=16
79=15
80=14
81=14
82=13
83=13
84=12
85=12
86=12
87=11
88=10
89=10
90=9
91=9
92=9
93=9
94=9
95=9
96=10
97=10
98=10
99=10
100=9
101=9
102=9
103=10
104=11
105=13
106=14
107=15
108=16
109=17
110=18
111=20
112=23
113=26
114=30
115=36
116=39
117=43
118=44
119=44
120=44
121=47
122=57
123=84
124=123
125=152
126=181
127=204
128=210
129=211
130=201
131=174
132=147
133=115
134=78
135=57
136=46
137=38
138=36
139=35
140=34
141=33
142=32
143=29
144=27
145=25
146=23
147=22
148=23
149=23
150=23
151=22
152=21
153=20
154=18
155=17
156=16
157=15
158=14
159=14
160=14
161=12
162=11
163=10
164=8
165=6
166=5
167=4
168=4
169=3
170=3
171=3
172=4
173=4
174=4
175=4
176=4
177=4
178=4
179=4
180=4
181=4
182=4
183=4
184=4
185=4
186=4
187=3
188=3
189=3
190=2
191=1
192=1
193=1
194=1
195=1
196=1
197=1
198=2
199=2
200=3
201=3
202=4
203=5
204=5
205=5
206=6
207=6
208=6
209=6
210=5
211=5
212=5
213=5
214=5
215=5
216=5
217=5
218=5
219=5
220=5
221=5
222=6
223=7
224=8
225=9
226=10
227=11
228=11
229=12
230=13
231=14
232=14
233=14
234=14
235=14
236=13
237=11
238=10
239=9
240=9
241=10
242=12
243=13
244=13
245=13
246=13
247=12
248=9
249=7
250=5
251=4
252=4
253=5
254=5
255=6
256=6
257=6
258=6
259=6
260=5
261=5
262=6
263=6
264=6
265=7
266=7
267=7
268=7
269=7
270=6
271=6
272=5
273=5
274=5
275=4
276=4
277=4
278=3
279=3
280=3
281=3
282=3
283=2
284=2
285=2
286=2
287=1
288=1
289=1
290=1
291=1
292=1
293=1
294=1
295=1
296=1
297=1
298=1
299=1
300=1
301=1
302=1
303=1
304=1
305=1
306=1
307=1
308=1
309=1
310=1
311=1
312=2
313=2
314=2
315=2
316=2
317=2
318=2
319=1
320=1
321=1
322=1
323=1
324=1
325=2
326=2
327=2
328=2
329=2
330=2
331=2
332=1
333=1
334=1
335=1
336=1
337=2
338=2
339=2
340=2
341=2
342=2
343=2
344=3
345=3
346=3
347=4
348=4
349=4
350=5
351=5
352=6
353=7
354=8
355=10
356=11
357=12
358=13
359=14
360=14
361=14
362=13
363=12
364=11
365=10
366=9
367=9
368=8
369=8
370=7
371=7
372=6
373=5
374=4
375=3
376=3
377=3
378=3
379=3
380=4
381=4
382=5
383=5
384=6
385=6
386=6
387=6
388=5
389=4
390=4
391=3
392=3
393=3
394=4
395=4
396=4
397=4
399=0
400=0
[47]
0=47
1=0
2=51
3=98
4=232
5=255
6=255
7=255
8=255
9=255
10=255
11=255
12=255
13=255
14=255
15=255
16=255
17=255
18=255
19=255
20=255
21=255
22=255
23=255
24=255
25=224
26=179
27=152
28=127
29=104
30=95
31=93
32=91
33=93
34=91
35=87
36=84
37=81
38=77
39=74
40=72
41=69
42=67
43=66
44=64
45=62
46=59
47=56
48=53
49=51
50=47
51=45
52=42
53=41
54=40
55=40
56=39
57=38
58=37
59=34
60=33
61=31
62=31
63=30
64=29
65=28
66=27
67=26
68=25
69=24
70=22
71=21
72=20
73=20
74=19
75=19
76=18
77=17
78=17
79=16
80=16
81=15
82=15
83=14
84=14
85=14
86=14
87=13
88=12
89=12
90=11
91=10
92=10
93=9
94=9
95=9
96=9
97=9
98=9
99=8
100=8
101=8
102=8
103=8
104=9
105=11
106=14
107=16
108=18
109=19
110=19
111=21
112=22
113=24
114=27
115=34
116=38
117=45
118=50
119=52
120=53
121=57
122=64
123=82
124=109
125=133
126=153
127=171
128=176
129=176
130=169
131=148
132=126
133=98
134=67
135=50
136=39
137=34
138=34
139=36
140=37
141=39
142=38
143=37
144=34
145=31
146=26
147=23
148=21
149=20
150=19
151=18
152=16
153=15
154=15
155=14
156=14
157=14
158=14
159=14
160=14
161=12
162=11
163=9
164=7
165=5
166=4
167=3
168=3
169=3
170=3
171=3
172=4
173=4
174=5
175=5
176=5
177=5
178=5
179=4
180=4
181=4
182=4
183=5
184=5
185=5
186=4
187=4
188=3
189=3
190=2
191=1
192=1
193=1
194=1
195=1
196=1
197=2
198=2
199=2
200=3
201=3
202=4
203=4
204=4
205=5
206=5
207=5
208=5
209=5
210=5
211=5
212=5
213=4
214=4
215=4
216=5
217=5
218=4
219=4
220=4
221=4
222=5
223=7
224=8
225=9
226=11
227=11
228=12
229=13
230=14
231=15
232=16
233=17
234=17
235=17
236=17
237=15
238=14
239=12
240=11
241=10
242=11
243=11
244=11
245=11
246=10
247=9
248=7
249=6
250=4
251=4
252=4
253=4
254=4
255=4
256=4
257=4
258=4
259=3
260=3
261=3
262=3
263=3
264=3
265=3
266=3
267=3
268=3
269=3
270=2
271=2
272=2
273=1
274=1
275=1
276=2
277=2
278=2
279=3
280=3
281=3
282=3
283=3
284=3
285=3
286=3
287=3
288=3
289=3
290=2
291=2
292=2
293=2
294=1
295=1
296=1
297=1
298=1
299=1
300=1
301=1
302=1
303=1
304=1
305=1
306=1
307=1
308=1
309=1
310=1
311=2
312=2
313=2
314=2
315=2
316=2
317=2
318=1
319=1
320=1
321=1
322=1
323=1
324=1
325=1
326=1
327=1
328=1
329=1
330=1
331=1
332=1
333=1
334=1
335=1
336=2
337=2
338=2
339=3
340=3
341=3
342=3
343=3
344=3
345=3
346=3
347=4
348=4
349=4
350=5
351=5
352=6
353=7
354=8
355=9
356=10
357=11
358=12
359=12
360=11
361=11
362=10
363=9
364=9
365=8
366=7
367=6
368=6
369=5
370=5
371=5
372=4
373=4
374=3
375=3
376=2
377=2
378=2
379=2
380=2
381=3
382=3
383=4
384=4
385=4
386=5
387=5
388=4
389=4
390=4
391=4
392=4
393=3
394=4
395=4
396=4
397=4
399=0
400=0
[48]
0=48
1=0
2=55
3=106
4=255
5=255
6=255
7=255
8=255
9=255
10=255
11=255
12=255
13=255
14=255
15=255
16=255
17=255
18=255
19=255
20=255
21=255
22=255
23=255
24=255
25=221
26=173
27=147
28=121
29=100
30=93
31=89
32=90
33=90
34=90
35=85
36=83
37=80
38=78
39=74
40=72
41=69
42=68
43=66
44=64
45=63
46=60
47=57
48=54
49=52
50=48
51=46
52=44
53=42
54=42
55=41
56=40
57=39
58=37
59=35
60=33
61=32
62=30
63=30
64=29
65=28
66=27
67=26
68=24
69=23
70=22
71=21
72=20
73=19
74=19
75=18
76=18
77=17
78=16
79=15
80=15
81=14
82=14
83=14
84=13
85=13
86=13
87=12
88=12
89=11
90=11
91=10
92=10
93=10
94=9
95=9
96=9
97=9
98=9
99=9
100=9
101=9
102=8
103=9
104=10
105=12
106=15
107=18
108=20
109=22
110=24
111=26
112=31
113=39
114=48
115=63
116=74
117=84
118=93
119=94
120=95
121=92
122=89
123=94
124=110
125=126
126=141
127=154
128=158
129=158
130=151
131=132
132=113
133=90
134=63
135=49
136=41
137=39
138=40
139=45
140=47
141=49
142=48
143=46
144=42
145=37
146=29
147=25
148=21
149=18
150=16
151=15
152=14
153=14
154=14
155=14
156=15
157=15
158=15
159=15
160=14
161=12
162=11
163=9
164=8
165=7
166=6
167=5
168=4
169=4
170=3
171=2
172=2
173=1
174=1
175=1
176=2
177=2
178=3
179=3
180=3
181=4
182=4
183=5
184=5
185=5
186=5
187=4
188=4
189=3
190=3
191=2
192=2
193=1
194=1
195=1
196=2
197=2
198=2
199=3
200=3
201=3
202=4
203=4
204=5
205=5
206=5
207=6
208=6
209=6
210=5
211=5
212=5
213=4
214=4
215=4
216=4
217=3
218=3
219=3
220=4
221=5
222=7
223=9
224=11
225=12
226=13
227=13
228=13
229=13
230=14
231=14
232=16
233=17
234=17
235=17
236=17
237=16
238=15
239=13
240=12
241=11
242=12
243=12
244=13
245=13
246=12
247=12
248=10
249=8
250=6
251=4
252=4
253=3
254=3
255=3
256=3
257=3
258=3
259=2
260=2
261=2
262=2
263=2
264=2
265=3
266=3
267=3
268=3
269=3
270=2
271=2
272=2
273=1
274=1
275=1
276=2
277=2
278=2
279=2
280=2
281=2
282=2
283=3
284=3
285=3
286=2
287=3
288=3
289=3
290=2
291=2
292=2
293=2
294=2
295=2
296=1
297=1
298=1
299=1
300=1
301=1
302=1
303=1
304=1
305=1
306=1
307=1
308=1
309=1
310=1
311=1
312=1
313=2
314=2
315=2
316=2
317=2
318=2
319=2
320=1
321=1
322=1
323=1
324=1
325=1
326=1
327=1
328=1
329=1
330=1
331=1
332=1
333=1
334=1
335=1
336=2
337=3
338=3
339=4
340=4
341=5
342=5
343=5
344=4
345=4
346=4
347=4
348=4
349=4
350=4
351=4
352=5
353=6
354=7
355=8
356=8
357=9
358=10
359=10
360=10
361=10
362=10
363=9
364=9
365=8
366=7
367=6
368=6
369=6
370=6
371=6
372=6
373=6
374=5
375=4
376=3
377=2
378=2
379=1
380=2
381=2
382=2
383=3
384=3
385=4
386=4
387=4
388=3
389=3
390=3
391=3
392=2
393=2
394=2
395=3
396=3
397=3
399=0
400=0
[49]
0=49
1=0
2=50
3=99
4=228
5=255
6=255
7=255
8=255
9=255
10=255
11=255
12=255
13=255
14=255
15=255
16=255
17=255
18=255
19=255
20=255
21=255
22=255
23=255
24=255
25=243
26=194
27=166
28=139
29=113
30=102
31=99
32=96
33=97
34=95
35=91
36=87
37=84
38=80
39=77
40=75
41=71
42=70
43=68
44=66
45=64
46=62
47=57
48=55
49=52
50=49
51=47
52=45
53=43
54=42
55=42
56=41
57=40
58=39
59=37
60=36
61=34
62=33
63=31
64=31
65=30
66=29
67=28
68=26
69=25
70=24
71=22
72=21
73=21
74=20
75=19
76=19
77=18
78=17
79=16
80=16
81=15
82=15
83=15
84=15
85=15
86=15
87=14
88=14
89=14
90=13
91=13
92=12
93=12
94=12
95=11
96=11
97=11
98=11
99=12
100=12
101=11
102=10
103=10
104=11
105=12
106=15
107=18
108=20
109=23
110=26
111=30
112=39
113=51
114=65
115=88
116=105
117=119
118=131
119=134
120=134
121=129
122=118
123=112
124=109
125=113
126=117
127=122
128=122
129=119
130=112
131=96
132=81
133=62
134=43
135=33
136=27
137=25
138=27
139=33
140=37
141=41
142=43
143=42
144=41
145=36
146=30
147=26
148=23
149=19
150=17
151=15
152=13
153=13
154=13
155=13
156=13
157=12
158=12
159=11
160=10
161=9
162=8
163=7
164=5
165=5
166=5
167=4
168=4
169=3
170=3
171=3
172=3
173=3
174=3
175=3
176=3
177=4
178=4
179=4
180=4
181=4
182=4
183=4
184=3
185=3
186=3
187=2
188=2
189=2
190=1
191=1
192=1
193=1
194=1
195=1
196=1
197=1
198=2
199=2
200=2
201=3
202=3
203=4
204=4
205=5
206=5
207=5
208=5
209=4
210=4
211=4
212=3
213=4
214=4
215=5
216=5
217=6
218=6
219=6
220=7
221=8
222=9
223=10
224=11
225=12
226=13
227=13
228=13
229=13
230=13
231=14
232=16
233=17
234=18
235=19
236=19
237=18
238=16
239=14
240=12
241=10
242=9
243=9
244=9
245=9
246=9
247=8
248=7
249=6
250=4
251=3
252=3
253=3
254=3
255=3
256=3
257=3
258=2
259=2
260=1
261=1
262=1
263=2
264=2
265=2
266=3
267=3
268=3
269=3
270=3
271=2
272=2
273=2
274=2
275=2
276=2
277=2
278=2
279=1
280=1
281=1
282=1
283=0
284=0
285=0
286=1
287=1
288=1
289=1
290=1
291=1
292=1
293=1
294=1
295=1
296=1
297=1
298=1
299=1
300=1
301=1
302=1
303=1
304=1
305=1
306=1
307=2
308=2
309=2
310=2
311=2
312=2
313=1
314=2
315=2
316=2
317=2
318=2
319=2
320=2
321=2
322=1
323=1
324=1
325=1
326=1
327=1
328=1
329=1
330=1
331=1
332=1
333=1
334=1
335=1
336=1
337=2
338=3
339=4
340=4
341=5
342=5
343=5
344=5
345=5
346=4
347=4
348=3
349=3
350=3
351=3
352=4
353=4
354=5
355=5
356=6
357=6
358=7
359=7
360=7
361=6
362=6
363=5
364=5
365=4
366=4
367=3
368=3
369=3
370=3
371=3
372=3
373=4
374=4
375=4
376=3
377=3
378=3
379=3
380=3
381=3
382=3
383=4
384=4
385=4
386=4
387=4
388=4
389=4
390=4
391=4
392=3
393=3
394=3
395=3
396=3
397=3
399=0
400=0
[50]
0=50
1=0
2=54
3=104
4=254
5=255
6=255
7=255
8=255
9=255
10=255
11=255
12=255
13=255
14=255
15=255
16=255
17=255
18=255
19=255
20=255
21=255
22=255
23=255
24=255
25=238
26=188
27=160
28=132
29=108
30=98
31=95
32=95
33=96
34=96
35=91
36=89
37=85
38=82
39=79
40=75
41=72
42=71
43=69
44=67
45=66
46=63
47=60
48=56
49=54
50=50
51=48
52=46
53=44
54=44
55=43
56=42
57=41
58=40
59=37
60=35
61=34
62=32
63=32
64=30
65=29
66=28
67=27
68=25
69=24
70=23
71=22
72=21
73=20
74=20
75=19
76=19
77=17
78=17
79=16
80=15
81=15
82=14
83=14
84=13
85=13
86=13
87=12
88=12
89=12
90=11
91=11
92=11
93=10
94=10
95=9
96=9
97=9
98=10
99=11
100=12
101=13
102=13
103=14
104=14
105=16
106=18
107=21
108=23
109=29
110=33
111=41
112=57
113=80
114=107
115=145
116=171
117=191
118=205
119=206
120=201
121=188
122=163
123=141
124=119
125=109
126=106
127=106
128=104
129=99
130=91
131=75
132=62
133=47
134=32
135=23
136=18
137=16
138=18
139=22
140=24
141=27
142=27
143=27
144=26
145=24
146=22
147=20
148=19
149=17
150=15
151=14
152=13
153=12
154=11
155=10
156=9
157=8
158=7
159=7
160=6
161=5
162=5
163=5
164=5
165=5
166=5
167=5
168=5
169=5
170=5
171=6
172=6
173=7
174=7
175=7
176=7
177=7
178=7
179=6
180=6
181=5
182=5
183=4
184=4
185=3
186=2
187=2
188=2
189=2
190=2
191=2
192=2
193=2
194=2
195=3
196=3
197=3
198=3
199=3
200=3
201=3
202=3
203=3
204=4
205=4
206=5
207=5
208=5
209=5
210=5
211=6
212=6
213=7
214=8
215=8
216=9
217=9
218=9
219=9
220=10
221=11
222=12
223=14
224=15
225=16
226=16
227=16
228=15
229=14
230=13
231=14
232=15
233=16
234=17
235=17
236=16
237=15
238=14
239=11
240=9
241=8
242=8
243=9
244=11
245=12
246=12
247=12
248=12
249=11
250=8
251=6
252=4
253=3
254=2
255=2
256=2
257=2
258=2
259=2
260=2
261=2
262=2
263=2
264=3
265=3
266=4
267=4
268=4
269=3
270=3
271=2
272=2
273=2
274=3
275=3
276=4
277=4
278=4
279=4
280=4
281=3
282=3
283=2
284=1
285=1
286=1
287=1
288=1
289=1
290=2
291=2
292=2
293=2
294=2
295=2
296=1
297=1
298=1
299=1
300=0
301=1
302=1
303=1
304=2
305=2
306=3
307=3
308=3
309=3
310=3
311=3
312=3
313=3
314=3
315=2
316=2
317=2
318=2
319=2
320=2
321=2
322=2
323=2
324=2
325=2
326=2
327=1
328=1
329=2
330=2
331=2
332=2
333=1
334=1
335=1
336=1
337=1
338=2
339=2
340=3
341=3
342=3
343=3
344=3
345=3
346=3
347=2
348=2
349=2
350=2
351=2
352=3
353=3
354=3
355=3
356=3
357=4
358=4
359=5
360=5
361=5
362=5
363=5
364=4
365=4
366=3
367=3
368=2
369=2
370=2
371=2
372=3
373=3
374=3
375=3
376=3
377=3
378=3
379=2
380=2
381=2
382=3
383=3
384=4
385=4
386=4
387=5
388=5
389=5
390=5
391=5
392=5
393=5
394=5
395=5
396=6
397=6
399=0
400=0
[51]
0=51
1=0
2=47
3=95
4=223
5=255
6=255
7=255
8=255
9=255
10=255
11=255
12=255
13=255
14=255
15=255
16=255
17=255
18=255
19=255
20=255
21=255
22=255
23=255
24=255
25=245
26=195
27=167
28=140
29=113
30=101
31=98
32=96
33=99
34=97
35=94
36=89
37=86
38=82
39=79
40=76
41=72
42=71
43=69
44=67
45=65
46=64
47=59
48=57
49=53
50=50
51=48
52=45
53=44
54=43
55=44
56=42
57=42
58=40
59=38
60=36
61=35
62=33
63=32
64=31
65=30
66=29
67=28
68=27
69=25
70=23
71=22
72=21
73=21
74=20
75=19
76=19
77=18
78=17
79=16
80=16
81=15
82=15
83=15
84=15
85=14
86=14
87=13
88=12
89=12
90=12
91=12
92=12
93=12
94=12
95=11
96=11
97=11
98=10
99=11
100=12
101=13
102=14
103=15
104=15
105=16
106=18
107=19
108=21
109=24
110=28
111=36
112=54
113=79
114=107
115=154
116=184
117=211
118=228
119=232
120=227
121=214
122=182
123=159
124=127
125=109
126=100
127=96
128=89
129=81
130=71
131=56
132=43
133=32
134=21
135=18
136=20
137=24
138=28
139=30
140=32
141=32
142=31
143=29
144=26
145=22
146=19
147=18
148=17
149=16
150=16
151=15
152=14
153=14
154=13
155=12
156=10
157=10
158=8
159=7
160=6
161=5
162=5
163=5
164=6
165=6
166=6
167=7
168=7
169=7
170=6
171=7
172=7
173=7
174=7
175=7
176=7
177=7
178=6
179=5
180=4
181=4
182=3
183=3
184=2
185=2
186=2
187=2
188=2
189=2
190=2
191=2
192=2
193=3
194=3
195=3
196=4
197=4
198=4
199=4
200=3
201=3
202=3
203=3
204=4
205=4
206=5
207=6
208=6
209=7
210=7
211=9
212=10
213=11
214=12
215=12
216=12
217=12
218=11
219=10
220=10
221=11
222=13
223=16
224=17
225=19
226=19
227=18
228=18
229=16
230=15
231=15
232=16
233=17
234=18
235=18
236=17
237=16
238=14
239=11
240=9
241=7
242=6
243=7
244=8
245=8
246=8
247=8
248=8
249=7
250=5
251=3
252=2
253=1
254=1
255=1
256=1
257=1
258=1
259=1
260=1
261=2
262=2
263=2
264=2
265=2
266=2
267=2
268=2
269=2
270=2
271=2
272=2
273=3
274=3
275=4
276=4
277=5
278=5
279=5
280=4
281=4
282=3
283=3
284=2
285=1
286=1
287=1
288=1
289=1
290=1
291=1
292=1
293=0
294=0
295=0
296=0
297=0
298=0
299=0
300=0
301=1
302=1
303=2
304=2
305=3
306=3
307=3
308=3
309=4
310=4
311=3
312=3
313=3
314=2
315=2
316=2
317=1
318=1
319=1
320=2
321=2
322=2
323=1
324=1
325=1
326=1
327=1
328=1
329=1
330=2
331=2
332=2
333=2
334=2
335=2
336=2
337=2
338=2
339=2
340=2
341=2
342=2
343=2
344=2
345=2
346=2
347=2
348=2
349=2
350=2
351=2
352=2
353=2
354=2
355=2
356=2
357=2
358=3
359=3
360=3
361=3
362=3
363=3
364=3
365=2
366=2
367=2
368=2
369=2
370=2
371=2
372=3
373=3
374=4
375=4
376=4
377=4
378=5
379=5
380=5
381=5
382=5
383=5
384=4
385=4
386=4
387=4
388=4
389=4
390=5
391=5
392=5
393=6
394=6
395=7
396=7
397=8
399=0
400=0
[52]
0=52
1=0
2=52
3=99
4=244
5=255
6=255
7=255
8=255
9=255
10=255
11=255
12=255
13=255
14=255
15=255
16=255
17=255
18=255
19=255
20=255
21=255
22=255
23=255
24=255
25=242
26=191
27=161
28=134
29=108
30=99
31=98
32=97
33=100
34=99
35=95
36=92
37=88
38=84
39=81
40=78
41=74
42=72
43=70
44=68
45=66
46=63
47=60
48=56
49=55
50=50
51=49
52=46
53=44
54=44
55=43
56=42
57=40
58=40
59=37
60=36
61=34
62=32
63=32
64=30
65=30
66=28
67=28
68=26
69=25
70=24
71=23
72=22
73=21
74=21
75=20
76=19
77=18
78=18
79=17
80=16
81=15
82=15
83=15
84=14
85=14
86=13
87=13
88=12
89=11
90=11
91=10
92=11
93=11
94=11
95=10
96=10
97=10
98=9
99=9
100=8
101=9
102=9
103=10
104=10
105=12
106=14
107=16
108=18
109=21
110=26
111=36
112=61
113=96
114=140
115=200
116=241
117=255
118=255
119=255
120=255
121=255
122=220
123=178
124=133
125=104
126=92
127=83
128=73
129=64
130=55
131=42
132=32
133=25
134=19
135=20
136=24
137=29
138=33
139=36
140=37
141=37
142=35
143=30
144=26
145=22
146=19
147=17
148=17
149=17
150=17
151=17
152=17
153=16
154=15
155=13
156=11
157=9
158=7
159=6
160=5
161=4
162=4
163=4
164=5
165=5
166=5
167=5
168=5
169=4
170=4
171=4
172=4
173=5
174=5
175=6
176=7
177=7
178=6
179=6
180=5
181=5
182=4
183=4
184=3
185=3
186=2
187=2
188=2
189=2
190=2
191=2
192=2
193=3
194=4
195=5
196=5
197=6
198=6
199=6
200=5
201=5
202=5
203=4
204=4
205=4
206=4
207=4
208=4
209=4
210=5
211=6
212=7
213=9
214=10
215=11
216=11
217=11
218=11
219=12
220=13
221=15
222=17
223=20
224=21
225=22
226=21
227=20
228=18
229=16
230=13
231=12
232=12
233=13
234=13
235=13
236=12
237=11
238=9
239=7
240=6
241=5
242=6
243=6
244=8
245=9
246=9
247=9
248=9
249=9
250=7
251=6
252=5
253=4
254=3
255=3
256=3
257=3
258=3
259=3
260=3
261=3
262=3
263=3
264=3
265=2
266=2
267=1
268=1
269=1
270=2
271=2
272=3
273=4
274=5
275=5
276=5
277=5
278=5
279=5
280=4
281=4
282=3
283=2
284=1
285=1
286=1
287=0
288=0
289=1
290=1
291=1
292=1
293=2
294=2
295=2
296=2
297=1
298=1
299=1
300=2
301=2
302=2
303=2
304=3
305=2
306=3
307=3
308=2
309=2
310=2
311=2
312=2
313=2
314=2
315=2
316=2
317=2
318=3
319=3
320=3
321=3
322=2
323=2
324=2
325=1
326=1
327=2
328=2
329=3
330=4
331=4
332=4
333=4
334=3
335=3
336=2
337=2
338=2
339=3
340=3
341=3
342=4
343=4
344=4
345=4
346=4
347=5
348=5
349=5
350=5
351=5
352=4
353=4
354=3
355=3
356=2
357=2
358=2
359=2
360=3
361=3
362=4
363=4
364=4
365=4
366=3
367=3
368=2
369=2
370=2
371=2
372=2
373=2
374=3
375=3
376=4
377=4
378=5
379=5
380=6
381=6
382=7
383=7
384=7
385=8
386=8
387=9
388=9
389=10
390=10
391=11
392=11
393=12
394=12
395=12
396=12
397=12
399=0
400=0
[53]
0=53
1=0
2=45
3=92
4=219
5=255
6=255
7=255
8=255
9=255
10=255
11=255
12=255
13=255
14=255
15=255
16=255
17=255
18=255
19=255
20=255
21=255
22=255
23=255
24=255
25=253
26=203
27=173
28=145
29=117
30=103
31=99
32=98
33=100
34=99
35=97
36=93
37=90
38=85
39=82
40=79
41=75
42=73
43=70
44=69
45=65
46=65
47=59
48=58
49=54
50=51
51=49
52=46
53=45
54=44
55=44
56=42
57=42
58=40
59=39
60=36
61=35
62=34
63=33
64=32
65=31
66=30
67=29
68=28
69=26
70=25
71=23
72=23
73=22
74=21
75=20
76=20
77=19
78=18
79=17
80=17
81=16
82=16
83=16
84=15
85=15
86=15
87=15
88=14
89=13
90=12
91=12
92=11
93=11
94=10
95=10
96=9
97=9
98=8
99=8
100=9
101=9
102=10
103=12
104=13
105=16
106=18
107=20
108=21
109=23
110=27
111=35
112=58
113=91
114=134
115=198
116=242
117=255
118=255
119=255
120=255
121=255
122=235
123=195
124=142
125=106
126=90
127=80
128=70
129=61
130=53
131=41
132=33
133=26
134=21
135=22
136=27
137=32
138=36
139=41
140=43
141=43
142=41
143=37
144=33
145=27
146=22
147=19
148=18
149=17
150=16
151=16
152=16
153=16
154=15
155=13
156=11
157=10
158=8
159=7
160=6
161=4
162=4
163=3
164=3
165=4
166=4
167=4
168=4
169=5
170=5
171=5
172=5
173=5
174=6
175=6
176=5
177=5
178=5
179=4
180=3
181=3
182=2
183=2
184=2
185=1
186=1
187=1
188=1
189=1
190=2
191=2
192=2
193=3
194=4
195=5
196=5
197=5
198=5
199=5
200=4
201=4
202=3
203=3
204=3
205=3
206=4
207=4
208=4
209=5
210=6
211=8
212=9
213=11
214=12
215=12
216=12
217=11
218=10
219=10
220=11
221=14
222=16
223=20
224=22
225=23
226=22
227=21
228=19
229=17
230=14
231=12
232=12
233=12
234=12
235=12
236=11
237=10
238=9
239=6
240=5
241=4
242=3
243=3
244=4
245=5
246=5
247=5
248=5
249=5
250=4
251=4
252=4
253=3
254=3
255=3
256=4
257=4
258=4
259=4
260=4
261=4
262=4
263=4
264=3
265=3
266=2
267=2
268=1
269=1
270=2
271=2
272=2
273=3
274=4
275=4
276=5
277=5
278=5
279=5
280=5
281=4
282=4
283=3
284=2
285=2
286=1
287=1
288=1
289=1
290=1
291=2
292=2
293=2
294=2
295=2
296=2
297=2
298=1
299=1
300=1
301=2
302=2
303=2
304=3
305=3
306=3
307=3
308=3
309=3
310=3
311=3
312=3
313=2
314=2
315=2
316=3
317=3
318=3
319=3
320=4
321=4
322=4
323=3
324=3
325=3
326=2
327=2
328=2
329=3
330=3
331=3
332=4
333=4
334=4
335=3
336=3
337=3
338=3
339=3
340=3
341=3
342=3
343=3
344=3
345=3
346=3
347=3
348=3
349=4
350=4
351=4
352=4
353=4
354=4
355=4
356=4
357=4
358=3
359=3
360=3
361=4
362=4
363=4
364=4
365=4
366=4
367=3
368=3
369=3
370=3
371=3
372=3
373=4
374=5
375=6
376=6
377=6
378=7
379=7
380=7
381=7
382=7
383=7
384=8
385=8
386=8
387=8
388=8
389=8
390=9
391=10
392=10
393=11
394=12
395=12
396=13
397=13
399=0
400=0
[54]
0=54
1=0
2=51
3=98
4=239
5=255
6=255
7=255
8=255
9=255
10=255
11=255
12=255
13=255
14=255
15=255
16=255
17=255
18=255
19=255
20=255
21=255
22=255
23=255
24=255
25=249
26=200
27=170
28=143
29=116
30=105
31=104
32=101
33=103
34=101
35=98
36=94
37=91
38=87
39=84
40=81
41=77
42=75
43=73
44=71
45=69
46=67
47=64
48=60
49=58
50=54
51=52
52=49
53=47
54=46
55=45
56=44
57=42
58=41
59=38
60=37
61=35
62=34
63=33
64=32
65=31
66=30
67=29
68=27
69=27
70=25
71=24
72=23
73=22
74=22
75=21
76=20
77=20
78=19
79=18
80=17
81=16
82=15
83=14
84=14
85=14
86=13
87=13
88=12
89=12
90=11
91=11
92=10
93=9
94=9
95=9
96=8
97=8
98=8
99=9
100=10
101=11
102=12
103=14
104=15
105=17
106=18
107=19
108=20
109=21
110=23
111=33
112=61
113=101
114=152
115=221
116=255
117=255
118=255
119=255
120=255
121=255
122=242
123=191
124=133
125=91
126=72
127=58
128=45
129=36
130=28
131=19
132=15
133=14
134=17
135=20
136=26
137=30
138=34
139=37
140=38
141=38
142=37
143=33
144=31
145=27
146=25
147=24
148=23
149=21
150=20
151=19
152=17
153=15
154=13
155=10
156=8
157=7
158=5
159=4
160=4
161=3
162=4
163=4
164=5
165=5
166=6
167=6
168=6
169=7
170=7
171=7
172=7
173=7
174=7
175=6
176=5
177=4
178=3
179=2
180=2
181=2
182=2
183=2
184=2
185=2
186=2
187=2
188=2
189=2
190=3
191=3
192=4
193=5
194=6
195=6
196=6
197=6
198=6
199=5
200=5
201=4
202=4
203=4
204=4
205=5
206=5
207=5
208=6
209=6
210=8
211=9
212=11
213=12
214=13
215=13
216=12
217=11
218=10
219=9
220=11
221=14
222=16
223=21
224=22
225=23
226=23
227=22
228=20
229=17
230=14
231=12
232=11
233=11
234=11
235=11
236=11
237=9
238=8
239=6
240=5
241=4
242=3
243=3
244=4
245=5
246=5
247=6
248=7
249=7
250=7
251=7
252=7
253=7
254=6
255=5
256=5
257=4
258=4
259=4
260=4
261=4
262=4
263=4
264=4
265=4
266=3
267=3
268=3
269=3
270=2
271=2
272=3
273=3
274=4
275=4
276=5
277=5
278=5
279=5
280=5
281=5
282=5
283=4
284=3
285=3
286=2
287=1
288=1
289=1
290=1
291=1
292=1
293=1
294=1
295=1
296=1
297=1
298=1
299=1
300=1
301=2
302=2
303=3
304=3
305=3
306=3
307=3
308=3
309=3
310=3
311=2
312=2
313=2
314=2
315=2
316=2
317=2
318=3
319=3
320=3
321=3
322=3
323=3
324=3
325=3
326=2
327=3
328=3
329=3
330=3
331=4
332=4
333=4
334=3
335=3
336=3
337=2
338=2
339=2
340=2
341=2
342=2
343=2
344=2
345=2
346=2
347=3
348=3
349=3
350=3
351=3
352=3
353=3
354=3
355=3
356=3
357=3
358=4
359=4
360=4
361=4
362=4
363=4
364=4
365=4
366=4
367=4
368=3
369=3
370=3
371=4
372=5
373=6
374=7
375=8
376=9
377=9
378=9
379=10
380=11
381=11
382=11
383=11
384=11
385=10
386=10
387=10
388=10
389=10
390=11
391=12
392=12
393=13
394=14
395=14
396=14
397=14
399=0
400=0
[55]
0=55
1=0
2=44
3=90
4=218
5=255
6=255
7=255
8=255
9=255
10=255
11=255
12=255
13=255
14=255
15=255
16=255
17=255
18=255
19=255
20=255
21=255
22=255
23=255
24=255
25=255
26=212
27=183
28=153
29=124
30=109
31=105
32=103
33=104
34=102
35=99
36=95
37=92
38=88
39=85
40=82
41=78
42=76
43=74
44=72
45=69
46=68
47=63
48=62
49=57
50=55
51=52
52=50
53=47
54=46
55=46
56=44
57=44
58=41
59=40
60=37
61=36
62=35
63=34
64=33
65=32
66=32
67=30
68=29
69=28
70=27
71=25
72=24
73=23
74=23
75=22
76=21
77=20
78=19
79=19
80=18
81=17
82=17
83=16
84=15
85=15
86=15
87=15
88=15
89=15
90=14
91=14
92=14
93=14
94=14
95=14
96=14
97=13
98=13
99=12
100=12
101=12
102=13
103=15
104=16
105=18
106=20
107=21
108=22
109=22
110=23
111=31
112=54
113=91
114=137
115=207
116=254
117=255
118=255
119=255
120=255
121=255
122=244
123=196
124=135
125=91
126=69
127=55
128=42
129=33
130=26
131=20
132=17
133=16
134=18
135=20
136=25
137=28
138=30
139=33
140=34
141=34
142=33
143=31
144=29
145=27
146=26
147=24
148=24
149=22
150=21
151=19
152=16
153=13
154=11
155=7
156=5
157=4
158=3
159=3
160=3
161=3
162=4
163=5
164=6
165=6
166=7
167=7
168=7
169=6
170=6
171=5
172=5
173=4
174=3
175=3
176=2
177=2
178=1
179=1
180=1
181=1
182=1
183=1
184=1
185=1
186=2
187=2
188=2
189=2
190=2
191=3
192=3
193=4
194=4
195=5
196=6
197=6
198=6
199=6
200=5
201=5
202=5
203=5
204=6
205=7
206=7
207=8
208=9
209=9
210=10
211=12
212=13
213=13
214=14
215=13
216=12
217=11
218=9
219=8
220=10
221=12
222=16
223=19
224=21
225=21
226=21
227=20
228=17
229=15
230=12
231=10
232=10
233=10
234=11
235=11
236=11
237=10
238=9
239=7
240=6
241=5
242=3
243=3
244=3
245=3
246=3
247=4
248=4
249=4
250=4
251=4
252=4
253=4
254=4
255=3
256=3
257=2
258=2
259=2
260=2
261=2
262=2
263=2
264=2
265=3
266=3
267=3
268=3
269=2
270=2
271=2
272=2
273=2
274=3
275=3
276=3
277=4
278=4
279=4
280=4
281=4
282=4
283=4
284=3
285=3
286=2
287=2
288=1
289=1
290=1
291=1
292=0
293=0
294=0
295=0
296=0
297=0
298=0
299=0
300=1
301=1
302=2
303=2
304=3
305=3
306=3
307=3
308=3
309=3
310=3
311=2
312=2
313=2
314=2
315=2
316=2
317=2
318=3
319=3
320=3
321=3
322=3
323=3
324=2
325=2
326=2
327=2
328=2
329=2
330=2
331=2
332=2
333=2
334=2
335=2
336=2
337=2
338=2
339=2
340=2
341=2
342=2
343=2
344=3
345=3
346=3
347=3
348=3
349=3
350=3
351=3
352=3
353=3
354=3
355=3
356=3
357=3
358=4
359=4
360=5
361=5
362=5
363=5
364=5
365=5
366=5
367=4
368=4
369=4
370=4
371=5
372=5
373=6
374=7
375=8
376=9
377=10
378=11
379=12
380=12
381=12
382=13
383=13
384=13
385=13
386=12
387=12
388=11
389=11
390=11
391=11
392=11
393=11
394=11
395=11
396=11
397=11
399=0
400=0
[56]
0=56
1=0
2=50
3=99
4=237
5=255
6=255
7=255
8=255
9=255
10=255
11=255
12=255
13=255
14=255
15=255
16=255
17=255
18=255
19=255
20=255
21=255
22=255
23=255
24=255
25=255
26=221
27=188
28=156
29=124
30=111
31=109
32=106
33=108
34=106
35=102
36=97
37=94
38=89
39=86
40=84
41=79
42=77
43=75
44=73
45=72
46=71
47=67
48=65
49=62
50=58
51=57
52=53
53=51
54=50
55=49
56=47
57=45
58=44
59=41
60=39
61=37
62=36
63=34
64=34
65=32
66=32
67=30
68=29
69=28
70=27
71=26
72=24
73=24
74=22
75=22
76=21
77=20
78=20
79=19
80=18
81=18
82=17
83=17
84=16
85=15
86=15
87=14
88=13
89=13
90=12
91=12
92=12
93=13
94=14
95=14
96=14
97=14
98=14
99=14
100=15
101=17
102=19
103=23
104=26
105=30
106=33
107=35
108=35
109=35
110=36
111=42
112=63
113=97
114=141
115=203
116=246
117=255
118=255
119=255
120=255
121=255
122=219
123=171
124=116
125=79
126=63
127=53
128=46
129=41
130=37
131=32
132=29
133=27
134=25
135=25
136=26
137=27
138=27
139=27
140=26
141=26
142=24
143=23
144=21
145=21
146=22
147=22
148=22
149=21
150=19
151=17
152=14
153=11
154=8
155=6
156=5
157=4
158=4
159=4
160=4
161=4
162=5
163=5
164=6
165=6
166=7
167=7
168=7
169=7
170=7
171=6
172=6
173=5
174=5
175=5
176=5
177=4
178=4
179=4
180=3
181=3
182=3
183=2
184=2
185=2
186=2
187=3
188=3
189=3
190=3
191=3
192=3
193=4
194=4
195=6
196=8
197=9
198=9
199=9
200=9
201=8
202=8
203=7
204=7
205=8
206=9
207=9
208=11
209=12
210=13
211=15
212=16
213=16
214=16
215=16
216=15
217=14
218=12
219=11
220=12
221=14
222=17
223=19
224=21
225=21
226=21
227=19
228=17
229=15
230=11
231=10
232=10
233=11
234=12
235=12
236=12
237=12
238=11
239=9
240=7
241=6
242=4
243=3
244=2
245=2
246=2
247=2
248=3
249=3
250=3
251=3
252=3
253=3
254=3
255=2
256=2
257=2
258=2
259=2
260=2
261=2
262=2
263=3
264=3
265=3
266=4
267=4
268=4
269=3
270=3
271=3
272=2
273=2
274=2
275=2
276=2
277=3
278=3
279=3
280=4
281=4
282=4
283=3
284=3
285=2
286=2
287=1
288=1
289=1
290=1
291=1
292=1
293=1
294=1
295=1
296=1
297=1
298=1
299=1
300=2
301=2
302=2
303=3
304=3
305=3
306=3
307=3
308=3
309=2
310=2
311=2
312=2
313=2
314=2
315=2
316=2
317=2
318=2
319=2
320=2
321=2
322=2
323=1
324=1
325=1
326=1
327=1
328=1
329=1
330=1
331=1
332=1
333=1
334=1
335=1
336=1
337=1
338=1
339=1
340=1
341=1
342=1
343=1
344=1
345=1
346=2
347=2
348=2
349=2
350=3
351=3
352=3
353=3
354=2
355=2
356=2
357=2
358=2
359=3
360=4
361=5
362=5
363=6
364=6
365=6
366=6
367=5
368=5
369=5
370=5
371=6
372=6
373=7
374=8
375=9
376=10
377=11
378=12
379=12
380=13
381=13
382=13
383=13
384=13
385=12
386=11
387=11
388=10
389=9
390=9
391=9
392=9
393=9
394=9
395=9
396=9
397=9
399=0
400=0
[57]
0=57
1=0
2=43
3=90
4=219
5=255
6=255
7=255
8=255
9=255
10=255
11=255
12=255
13=255
14=255
15=255
16=255
17=255
18=255
19=255
20=255
21=255
22=255
23=255
24=255
25=255
26=235
27=204
28=170
29=135
30=118
31=112
32=110
33=110
34=110
35=105
36=101
37=98
38=93
39=90
40=86
41=83
42=80
43=80
44=76
45=75
46=73
47=69
48=67
49=63
50=61
51=57
52=56
53=53
54=52
55=51
56=49
57=48
58=46
59=44
60=42
61=40
62=38
63=37
64=36
65=35
66=34
67=33
68=32
69=30
70=29
71=27
72=26
73=25
74=24
75=23
76=22
77=21
78=20
79=20
80=19
81=19
82=18
83=18
84=18
85=17
86=17
87=16
88=15
89=14
90=13
91=12
92=11
93=11
94=12
95=13
96=14
97=14
98=14
99=14
100=14
101=15
102=16
103=19
104=22
105=27
106=31
107=35
108=37
109=38
110=39
111=45
112=63
113=91
114=126
115=182
116=220
117=251
118=255
119=255
120=255
121=249
122=204
123=166
124=115
125=78
126=62
127=53
128=48
129=45
130=42
131=39
132=36
133=33
134=30
135=28
136=26
137=26
138=25
139=24
140=23
141=22
142=19
143=17
144=17
145=17
146=17
147=17
148=17
149=17
150=15
151=14
152=11
153=9
154=7
155=5
156=5
157=4
158=4
159=4
160=5
161=5
162=6
163=7
164=7
165=8
166=8
167=8
168=8
169=9
170=9
171=8
172=8
173=8
174=7
175=6
176=5
177=4
178=4
179=3
180=3
181=3
182=3
183=3
184=3
185=3
186=3
187=4
188=4
189=4
190=4
191=4
192=4
193=5
194=5
195=7
196=8
197=9
198=9
199=9
200=9
201=8
202=8
203=9
204=9
205=10
206=11
207=12
208=14
209=15
210=16
211=18
212=18
213=19
214=19
215=19
216=18
217=17
218=15
219=13
220=13
221=14
222=15
223=17
224=18
225=18
226=18
227=16
228=15
229=13
230=10
231=9
232=9
233=9
234=10
235=11
236=11
237=11
238=11
239=10
240=8
241=7
242=5
243=4
244=3
245=2
246=3
247=3
248=3
249=4
250=4
251=4
252=4
253=4
254=3
255=3
256=3
257=3
258=3
259=3
260=3
261=3
262=3
263=3
264=3
265=3
266=2
267=2
268=2
269=2
270=2
271=2
272=2
273=2
274=2
275=3
276=4
277=4
278=5
279=5
280=5
281=5
282=5
283=4
284=3
285=3
286=2
287=2
288=1
289=1
290=1
291=1
292=1
293=1
294=1
295=1
296=1
297=1
298=1
299=1
300=1
301=1
302=2
303=2
304=2
305=2
306=2
307=2
308=2
309=3
310=3
311=3
312=3
313=3
314=2
315=2
316=2
317=2
318=2
319=2
320=2
321=2
322=2
323=1
324=1
325=1
326=1
327=1
328=1
329=1
330=1
331=1
332=1
333=1
334=1
335=1
336=1
337=1
338=1
339=1
340=1
341=2
342=2
343=1
344=1
345=1
346=1
347=1
348=1
349=1
350=1
351=1
352=1
353=2
354=2
355=2
356=2
357=2
358=2
359=2
360=2
361=3
362=3
363=3
364=3
365=3
366=3
367=2
368=3
369=3
370=4
371=5
372=6
373=7
374=8
375=9
376=10
377=10
378=11
379=12
380=12
381=13
382=13
383=13
384=13
385=12
386=11
387=10
388=10
389=9
390=8
391=7
392=7
393=6
394=6
395=5
396=5
397=4
399=0
400=0
[58]
0=58
1=0
2=51
3=100
4=237
5=255
6=255
7=255
8=255
9=255
10=255
11=255
12=255
13=255
14=255
15=255
16=255
17=255
18=255
19=255
20=255
21=255
22=255
23=255
24=255
25=255
26=246
27=211
28=176
29=140
30=123
31=118
32=115
33=117
34=115
35=112
36=107
37=103
38=98
39=95
40=92
41=86
42=84
43=81
44=79
45=77
46=77
47=72
48=71
49=67
50=64
51=61
52=57
53=55
54=52
55=52
56=49
57=49
58=46
59=45
60=43
61=41
62=40
63=38
64=38
65=36
66=35
67=33
68=32
69=31
70=30
71=28
72=27
73=26
74=26
75=25
76=24
77=23
78=22
79=21
80=20
81=19
82=18
83=17
84=17
85=16
86=16
87=16
88=15
89=15
90=14
91=14
92=14
93=14
94=15
95=16
96=17
97=18
98=19
99=19
100=19
101=19
102=20
103=26
104=32
105=44
106=56
107=64
108=69
109=72
110=73
111=74
112=82
113=99
114=123
115=162
116=190
117=212
118=227
119=228
120=222
121=205
122=169
123=137
124=97
125=69
126=59
127=56
128=57
129=58
130=58
131=57
132=54
133=51
134=44
135=38
136=33
137=27
138=24
139=21
140=18
141=16
142=13
143=12
144=11
145=11
146=12
147=12
148=12
149=12
150=11
151=11
152=10
153=9
154=9
155=8
156=8
157=8
158=7
159=7
160=6
161=6
162=7
163=7
164=7
165=8
166=8
167=8
168=8
169=8
170=8
171=8
172=8
173=8
174=8
175=7
176=6
177=5
178=4
179=4
180=4
181=4
182=4
183=4
184=4
185=4
186=4
187=4
188=4
189=5
190=5
191=5
192=6
193=6
194=7
195=8
196=9
197=9
198=9
199=9
200=8
201=8
202=9
203=9
204=11
205=12
206=13
207=15
208=16
209=16
210=17
211=19
212=20
213=21
214=22
215=22
216=22
217=21
218=18
219=17
220=15
221=15
222=15
223=17
224=18
225=18
226=18
227=17
228=15
229=13
230=10
231=8
232=7
233=8
234=9
235=10
236=11
237=11
238=11
239=10
240=8
241=7
242=5
243=3
244=3
245=2
246=2
247=2
248=3
249=3
250=3
251=3
252=3
253=3
254=3
255=4
256=4
257=4
258=4
259=4
260=4
261=4
262=3
263=3
264=2
265=2
266=2
267=2
268=2
269=2
270=2
271=2
272=2
273=2
274=2
275=2
276=3
277=4
278=4
279=4
280=4
281=4
282=4
283=4
284=3
285=3
286=2
287=2
288=1
289=1
290=1
291=1
292=1
293=1
294=1
295=2
296=2
297=2
298=2
299=2
300=2
301=2
302=2
303=3
304=3
305=3
306=3
307=3
308=3
309=3
310=3
311=3
312=3
313=3
314=2
315=2
316=2
317=2
318=1
319=1
320=1
321=1
322=1
323=1
324=1
325=1
326=1
327=1
328=1
329=1
330=1
331=2
332=2
333=2
334=2
335=2
336=2
337=2
338=2
339=2
340=2
341=2
342=2
343=2
344=2
345=2
346=1
347=1
348=1
349=1
350=1
351=1
352=2
353=2
354=2
355=3
356=3
357=4
358=4
359=4
360=4
361=4
362=4
363=4
364=3
365=3
366=3
367=3
368=3
369=4
370=5
371=6
372=7
373=8
374=9
375=10
376=11
377=11
378=12
379=12
380=12
381=12
382=12
383=12
384=11
385=11
386=9
387=8
388=7
389=7
390=6
391=6
392=6
393=5
394=5
395=4
396=4
397=4
399=0
400=0
[59]
0=59
1=0
2=43
3=88
4=217
5=255
6=255
7=255
8=255
9=255
10=255
11=255
12=255
13=255
14=255
15=255
16=255
17=255
18=255
19=255
20=255
21=255
22=255
23=255
24=255
25=255
26=255
27=225
28=187
29=147
30=129
31=121
32=118
33=118
34=118
35=114
36=110
37=106
38=101
39=97
40=93
41=89
42=85
43=85
44=80
45=80
46=77
47=74
48=71
49=67
50=64
51=61
52=59
53=55
54=55
55=52
56=52
57=50
58=48
59=46
60=44
61=43
62=41
63=40
64=39
65=38
66=36
67=35
68=33
69=32
70=30
71=29
72=27
73=26
74=25
75=25
76=24
77=23
78=22
79=21
80=20
81=19
82=18
83=18
84=17
85=17
86=16
87=15
88=15
89=15
90=15
91=15
92=14
93=14
94=15
95=16
96=18
97=20
98=22
99=23
100=25
101=27
102=29
103=37
104=46
105=61
106=78
107=88
108=96
109=101
110=103
111=101
112=104
113=111
114=124
115=147
116=165
117=177
118=185
119=185
120=179
121=165
122=135
123=112
124=80
125=58
126=50
127=47
128=48
129=51
130=52
131=53
132=52
133=51
134=46
135=41
136=36
137=29
138=25
139=21
140=17
141=15
142=12
143=9
144=9
145=8
146=8
147=9
148=9
149=9
150=10
151=10
152=10
153=10
154=10
155=11
156=11
157=11
158=11
159=10
160=9
161=8
162=8
163=8
164=8
165=8
166=8
167=8
168=8
169=8
170=8
171=8
172=8
173=8
174=7
175=7
176=6
177=6
178=5
179=6
180=6
181=6
182=5
183=5
184=4
185=4
186=4
187=4
188=4
189=4
190=4
191=5
192=5
193=6
194=7
195=8
196=8
197=9
198=8
199=8
200=7
201=7
202=8
203=9
204=10
205=12
206=13
207=14
208=15
209=16
210=17
211=19
212=20
213=22
214=24
215=24
216=24
217=23
218=20
219=18
220=16
221=13
222=13
223=13
224=14
225=14
226=14
227=14
228=13
229=11
230=8
231=7
232=5
233=4
234=4
235=5
236=5
237=5
238=5
239=5
240=5
241=5
242=4
243=3
244=3
245=2
246=2
247=2
248=2
249=2
250=2
251=2
252=2
253=2
254=3
255=3
256=4
257=4
258=4
259=4
260=4
261=4
262=4
263=3
264=2
265=2
266=2
267=2
268=2
269=2
270=2
271=2
272=2
273=1
274=1
275=1
276=1
277=1
278=2
279=2
280=2
281=2
282=2
283=2
284=2
285=2
286=2
287=1
288=1
289=1
290=1
291=1
292=1
293=1
294=1
295=1
296=1
297=1
298=1
299=1
300=1
301=1
302=2
303=2
304=3
305=3
306=3
307=3
308=3
309=4
310=4
311=4
312=4
313=4
314=3
315=3
316=3
317=2
318=2
319=2
320=2
321=1
322=1
323=1
324=1
325=1
326=1
327=1
328=1
329=2
330=2
331=2
332=2
333=2
334=2
335=2
336=2
337=2
338=2
339=1
340=1
341=1
342=1
343=1
344=1
345=1
346=1
347=1
348=1
349=1
350=1
351=1
352=1
353=1
354=1
355=2
356=2
357=2
358=2
359=2
360=2
361=2
362=2
363=2
364=2
365=3
366=3
367=3
368=3
369=4
370=4
371=5
372=6
373=7
374=8
375=9
376=9
377=9
378=9
379=9
380=9
381=9
382=8
383=8
384=7
385=7
386=6
387=5
388=5
389=4
390=4
391=4
392=4
393=4
394=4
395=4
396=3
397=3
399=0
400=0
[60]
0=60
1=0
2=51
3=100
4=237
5=255
6=255
7=255
8=255
9=255
10=255
11=255
12=255
13=255
14=255
15=255
16=255
17=255
18=255
19=255
20=255
21=255
22=255
23=255
24=255
25=255
26=255
27=228
28=191
29=151
30=132
31=125
32=123
33=124
34=123
35=120
36=115
37=111
38=105
39=101
40=97
41=91
42=89
43=86
44=83
45=80
46=81
47=76
48=75
49=71
50=68
51=65
52=62
53=59
54=57
55=56
56=52
57=52
58=49
59=48
60=46
61=44
62=42
63=41
64=39
65=37
66=36
67=34
68=33
69=31
70=30
71=28
72=28
73=26
74=26
75=25
76=24
77=24
78=23
79=22
80=21
81=20
82=19
83=18
84=17
85=16
86=15
87=14
88=13
89=12
90=12
91=11
92=11
93=10
94=10
95=11
96=12
97=15
98=18
99=21
100=27
101=34
102=43
103=63
104=81
105=109
106=134
107=148
108=157
109=158
110=157
111=148
112=139
113=125
114=122
115=127
116=133
117=138
118=140
119=138
120=131
121=119
122=97
123=81
124=59
125=43
126=36
127=33
128=34
129=36
130=37
131=37
132=37
133=36
134=33
135=29
136=25
137=20
138=17
139=15
140=12
141=11
142=9
143=8
144=7
145=7
146=7
147=6
148=7
149=7
150=8
151=10
152=11
153=11
154=12
155=13
156=13
157=13
158=11
159=10
160=8
161=7
162=6
163=7
164=7
165=7
166=8
167=8
168=8
169=8
170=8
171=7
172=7
173=6
174=6
175=6
176=6
177=6
178=7
179=7
180=7
181=7
182=6
183=6
184=5
185=4
186=3
187=3
188=2
189=3
190=3
191=4
192=5
193=7
194=8
195=9
196=9
197=10
198=10
199=9
200=9
201=9
202=10
203=11
204=12
205=13
206=14
207=14
208=15
209=15
210=15
211=17
212=18
213=21
214=23
215=24
216=24
217=23
218=21
219=19
220=16
221=13
222=12
223=13
224=14
225=15
226=16
227=16
228=16
229=15
230=12
231=10
232=8
233=6
234=5
235=4
236=3
237=3
238=3
239=2
240=2
241=2
242=1
243=1
244=1
245=1
246=1
247=1
248=1
249=1
250=2
251=2
252=2
253=3
254=3
255=3
256=4
257=4
258=4
259=4
260=4
261=4
262=3
263=3
264=3
265=3
266=3
267=3
268=3
269=3
270=3
271=3
272=3
273=3
274=3
275=3
276=3
277=3
278=3
279=2
280=2
281=2
282=2
283=2
284=1
285=1
286=1
287=1
288=1
289=1
290=1
291=1
292=1
293=2
294=2
295=2
296=2
297=2
298=2
299=1
300=1
301=1
302=1
303=1
304=2
305=2
306=2
307=3
308=3
309=3
310=3
311=3
312=3
313=3
314=3
315=3
316=2
317=2
318=1
319=1
320=1
321=1
322=1
323=1
324=1
325=1
326=1
327=2
328=2
329=2
330=2
331=3
332=3
333=3
334=3
335=2
336=2
337=2
338=1
339=1
340=1
341=1
342=1
343=1
344=2
345=2
346=2
347=3
348=3
349=3
350=3
351=3
352=3
353=2
354=2
355=2
356=2
357=2
358=2
359=2
360=2
361=2
362=2
363=1
364=1
365=1
366=1
367=2
368=2
369=3
370=4
371=4
372=5
373=6
374=6
375=7
376=7
377=7
378=7
379=7
380=7
381=7
382=7
383=6
384=6
385=6
386=5
387=4
388=4
389=3
390=3
391=3
392=4
393=4
394=5
395=5
396=5
397=4
399=0
400=0
[61]
0=61
1=0
2=43
3=88
4=216
5=255
6=255
7=255
8=255
9=255
10=255
11=255
12=255
13=255
14=255
15=255
16=255
17=255
18=255
19=255
20=255
21=255
22=255
23=255
24=255
25=255
26=255
27=241
28=201
29=158
30=139
31=129
32=125
33=126
34=127
35=123
36=119
37=115
38=108
39=104
40=99
41=95
42=91
43=90
44=85
45=84
46=81
47=79
48=75
49=73
50=69
51=66
52=63
53=59
54=58
55=55
56=55
57=52
58=51
59=48
60=47
61=45
62=43
63=42
64=40
65=39
66=37
67=36
68=34
69=32
70=31
71=30
72=28
73=27
74=26
75=26
76=25
77=24
78=23
79=22
80=21
81=21
82=20
83=19
84=18
85=18
86=16
87=16
88=14
89=13
90=13
91=13
92=12
93=11
94=11
95=11
96=12
97=15
98=18
99=22
100=29
101=37
102=49
103=73
104=97
105=134
106=168
107=187
108=199
109=203
110=201
111=190
112=175
113=151
114=139
115=130
116=126
117=126
118=125
119=119
120=109
121=97
122=76
123=61
124=40
125=28
126=21
127=21
128=23
129=23
130=24
131=25
132=24
133=24
134=21
135=18
136=16
137=13
138=11
139=11
140=10
141=10
142=10
143=10
144=11
145=11
146=12
147=12
148=11
149=11
150=11
151=10
152=10
153=10
154=11
155=11
156=12
157=12
158=11
159=11
160=9
161=8
162=7
163=6
164=5
165=4
166=4
167=4
168=4
169=4
170=4
171=4
172=4
173=4
174=5
175=5
176=6
177=7
178=7
179=7
180=7
181=7
182=6
183=5
184=4
185=3
186=3
187=2
188=2
189=2
190=3
191=3
192=5
193=6
194=8
195=9
196=10
197=10
198=10
199=10
200=11
201=11
202=13
203=15
204=17
205=18
206=19
207=19
208=19
209=17
210=16
211=16
212=17
213=19
214=21
215=22
216=22
217=21
218=19
219=17
220=14
221=10
222=9
223=9
224=10
225=11
226=11
227=12
228=12
229=11
230=9
231=8
232=6
233=4
234=2
235=2
236=1
237=1
238=1
239=2
240=2
241=2
242=2
243=2
244=3
245=3
246=2
247=2
248=2
249=2
250=2
251=2
252=2
253=2
254=2
255=2
256=2
257=2
258=2
259=2
260=2
261=2
262=3
263=3
264=2
265=2
266=2
267=2
268=2
269=2
270=2
271=2
272=2
273=2
274=2
275=2
276=2
277=2
278=1
279=1
280=1
281=1
282=1
283=1
284=1
285=1
286=1
287=1
288=1
289=1
290=1
291=1
292=2
293=2
294=2
295=2
296=2
297=2
298=2
299=2
300=2
301=2
302=2
303=3
304=3
305=4
306=4
307=4
308=4
309=4
310=5
311=4
312=4
313=4
314=4
315=3
316=3
317=2
318=2
319=2
320=1
321=1
322=1
323=1
324=1
325=1
326=1
327=2
328=2
329=2
330=3
331=3
332=3
333=3
334=2
335=2
336=2
337=1
338=1
339=0
340=0
341=0
342=1
343=1
344=1
345=2
346=2
347=2
348=3
349=3
350=3
351=3
352=3
353=3
354=2
355=2
356=2
357=2
358=2
359=2
360=2
361=2
362=2
363=2
364=2
365=2
366=2
367=2
368=2
369=2
370=3
371=3
372=3
373=4
374=4
375=4
376=4
377=4
378=4
379=4
380=5
381=5
382=5
383=5
384=4
385=4
386=4
387=3
388=3
389=3
390=3
391=4
392=4
393=5
394=5
395=6
396=6
397=6
399=0
400=0
[62]
0=62
1=0
2=51
3=101
4=240
5=255
6=255
7=255
8=255
9=255
10=255
11=255
12=255
13=255
14=255
15=255
16=255
17=255
18=255
19=255
20=255
21=255
22=255
23=255
24=255
25=255
26=255
27=240
28=202
29=160
30=140
31=133
32=129
33=130
34=129
35=126
36=121
37=117
38=111
39=107
40=103
41=98
42=95
43=91
44=88
45=85
46=85
47=79
48=79
49=74
50=72
51=68
52=66
53=62
54=61
55=59
56=56
57=55
58=52
59=51
60=48
61=47
62=44
63=43
64=41
65=39
66=38
67=36
68=35
69=33
70=32
71=30
72=29
73=28
74=27
75=26
76=26
77=24
78=24
79=23
80=21
81=21
82=20
83=19
84=18
85=18
86=16
87=16
88=14
89=13
90=13
91=12
92=12
93=11
94=11
95=10
96=10
97=12
98=13
99=15
100=21
101=29
102=44
103=78
104=112
105=166
106=214
107=241
108=255
109=255
110=252
111=236
112=209
113=169
114=143
115=124
116=105
117=98
118=91
119=79
120=71
121=59
122=46
123=37
124=28
125=23
126=23
127=26
128=29
129=29
130=30
131=29
132=29
133=26
134=22
135=17
136=13
137=9
138=8
139=8
140=9
141=9
142=11
143=12
144=12
145=13
146=13
147=12
148=12
149=11
150=11
151=11
152=12
153=13
154=14
155=15
156=16
157=16
158=16
159=15
160=12
161=10
162=9
163=7
164=5
165=4
166=3
167=2
168=3
169=3
170=3
171=4
172=4
173=5
174=6
175=8
176=9
177=10
178=11
179=11
180=11
181=10
182=9
183=7
184=6
185=5
186=4
187=4
188=4
189=4
190=4
191=5
192=6
193=7
194=8
195=9
196=10
197=10
198=10
199=10
200=11
201=12
202=14
203=17
204=19
205=21
206=21
207=21
208=20
209=18
210=16
211=15
212=15
213=17
214=19
215=19
216=19
217=19
218=17
219=14
220=12
221=9
222=7
223=8
224=9
225=10
226=11
227=12
228=12
229=11
230=10
231=9
232=7
233=5
234=4
235=3
236=3
237=3
238=3
239=3
240=3
241=3
242=3
243=4
244=4
245=4
246=4
247=5
248=5
249=5
250=6
251=6
252=6
253=5
254=5
255=5
256=5
257=4
258=4
259=4
260=3
261=3
262=3
263=2
264=2
265=2
266=2
267=2
268=2
269=2
270=2
271=2
272=2
273=2
274=2
275=2
276=2
277=1
278=1
279=1
280=1
281=1
282=1
283=1
284=1
285=1
286=1
287=2
288=2
289=3
290=3
291=4
292=4
293=5
294=5
295=5
296=5
297=4
298=4
299=4
300=3
301=3
302=4
303=4
304=4
305=5
306=5
307=5
308=5
309=5
310=5
311=5
312=4
313=4
314=3
315=3
316=2
317=2
318=2
319=2
320=2
321=2
322=2
323=1
324=1
325=1
326=1
327=1
328=2
329=2
330=2
331=2
332=2
333=2
334=2
335=2
336=1
337=1
338=1
339=1
340=1
341=1
342=1
343=1
344=1
345=1
346=1
347=1
348=1
349=1
350=1
351=1
352=0
353=0
354=1
355=1
356=1
357=1
358=1
359=1
360=1
361=2
362=2
363=2
364=2
365=2
366=2
367=2
368=3
369=3
370=3
371=4
372=4
373=4
374=4
375=4
376=4
377=3
378=3
379=3
380=3
381=4
382=4
383=4
384=4
385=4
386=3
387=3
388=3
389=3
390=3
391=4
392=4
393=5
394=6
395=6
396=6
397=6
399=0
400=0
[63]
0=63
1=0
2=42
3=87
4=213
5=255
6=255
7=255
8=255
9=255
10=255
11=255
12=255
13=255
14=255
15=255
16=255
17=255
18=255
19=255
20=255
21=255
22=255
23=255
24=255
25=255
26=255
27=243
28=204
29=160
30=141
31=130
32=125
33=126
34=127
35=123
36=119
37=115
38=109
39=105
40=101
41=96
42=92
43=91
44=85
45=85
46=81
47=80
48=76
49=74
50=70
51=68
52=65
53=62
54=60
55=57
56=56
57=53
58=52
59=49
60=48
61=45
62=44
63=42
64=40
65=39
66=37
67=36
68=34
69=33
70=31
71=30
72=28
73=27
74=26
75=25
76=24
77=23
78=23
79=22
80=21
81=20
82=20
83=20
84=20
85=20
86=20
87=20
88=18
89=16
90=15
91=14
92=13
93=12
94=13
95=13
96=15
97=17
98=18
99=20
100=24
101=29
102=42
103=74
104=108
105=167
106=224
107=255
108=255
109=255
110=255
111=255
112=237
113=191
114=159
115=132
116=102
117=93
118=82
119=70
120=59
121=50
122=38
123=31
124=24
125=23
126=26
127=31
128=35
129=37
130=40
131=40
132=40
133=38
134=33
135=28
136=22
137=16
138=14
139=12
140=11
141=11
142=11
143=12
144=13
145=13
146=13
147=13
148=12
149=12
150=12
151=13
152=14
153=15
154=16
155=17
156=17
157=17
158=16
159=14
160=11
161=9
162=7
163=6
164=5
165=4
166=4
167=4
168=4
169=4
170=3
171=3
172=4
173=5
174=6
175=8
176=9
177=11
178=12
179=12
180=12
181=12
182=11
183=10
184=8
185=7
186=6
187=6
188=5
189=5
190=5
191=6
192=7
193=9
194=10
195=12
196=14
197=14
198=13
199=13
200=13
201=14
202=17
203=19
204=21
205=23
206=24
207=24
208=22
209=19
210=17
211=15
212=14
213=15
214=16
215=16
216=16
217=15
218=13
219=11
220=8
221=5
222=4
223=4
224=5
225=6
226=7
227=7
228=7
229=7
230=6
231=5
232=4
233=3
234=2
235=2
236=3
237=3
238=3
239=4
240=4
241=4
242=4
243=4
244=4
245=3
246=3
247=3
248=3
249=3
250=4
251=3
252=3
253=3
254=3
255=3
256=2
257=2
258=2
259=2
260=2
261=2
262=2
263=2
264=2
265=2
266=2
267=2
268=2
269=3
270=3
271=3
272=3
273=3
274=3
275=3
276=2
277=2
278=2
279=2
280=2
281=2
282=2
283=2
284=2
285=2
286=2
287=2
288=2
289=2
290=3
291=3
292=4
293=4
294=4
295=4
296=4
297=4
298=3
299=3
300=3
301=3
302=3
303=4
304=5
305=5
306=5
307=5
308=5
309=5
310=5
311=5
312=4
313=4
314=3
315=3
316=2
317=2
318=2
319=2
320=2
321=2
322=2
323=1
324=1
325=1
326=1
327=1
328=1
329=1
330=1
331=1
332=2
333=2
334=2
335=2
336=2
337=2
338=2
339=2
340=2
341=2
342=2
343=2
344=2
345=2
346=2
347=2
348=3
349=3
350=3
351=3
352=3
353=3
354=2
355=2
356=2
357=1
358=1
359=1
360=1
361=2
362=2
363=2
364=3
365=3
366=4
367=4
368=4
369=4
370=4
371=5
372=5
373=5
374=4
375=4
376=4
377=3
378=2
379=2
380=2
381=3
382=3
383=4
384=4
385=4
386=4
387=4
388=3
389=3
390=4
391=5
392=5
393=7
394=8
395=9
396=9
397=9
399=0
400=0
[64]
0=64
1=0
2=51
3=99
4=236
5=255
6=255
7=255
8=255
9=255
10=255
11=255
12=255
13=255
14=255
15=255
16=255
17=255
18=255
19=255
20=255
21=255
22=255
23=255
24=255
25=255
26=255
27=240
28=202
29=161
30=141
31=134
32=129
33=130
34=128
35=125
36=120
37=117
38=111
39=108
40=103
41=98
42=95
43=92
44=88
45=86
46=85
47=80
48=80
49=75
50=74
51=69
52=68
53=63
54=62
55=59
56=57
57=55
58=53
59=50
60=48
61=46
62=43
63=42
64=40
65=39
66=37
67=36
68=34
69=33
70=31
71=30
72=29
73=28
74=27
75=26
76=25
77=24
78=23
79=22
80=20
81=20
82=20
83=20
84=20
85=20
86=20
87=20
88=19
89=18
90=17
91=16
92=14
93=14
94=14
95=15
96=16
97=18
98=18
99=19
100=23
101=30
102=45
103=83
104=123
105=189
106=250
107=255
108=255
109=255
110=255
111=255
112=240
113=187
114=149
115=118
116=84
117=70
118=57
119=43
120=34
121=25
122=18
123=16
124=19
125=22
126=26
127=31
128=34
129=37
130=39
131=39
132=38
133=35
134=30
135=25
136=21
137=17
138=15
139=14
140=12
141=12
142=12
143=12
144=12
145=11
146=10
147=10
148=9
149=9
150=10
151=11
152=13
153=14
154=15
155=15
156=15
157=15
158=13
159=11
160=8
161=6
162=6
163=5
164=5
165=5
166=5
167=4
168=4
169=4
170=3
171=3
172=4
173=5
174=6
175=8
176=9
177=10
178=11
179=11
180=11
181=10
182=9
183=8
184=7
185=6
186=5
187=5
188=4
189=4
190=5
191=6
192=7
193=10
194=11
195=13
196=13
197=13
198=12
199=11
200=11
201=12
202=15
203=18
204=20
205=22
206=23
207=22
208=20
209=17
210=15
211=13
212=13
213=13
214=14
215=14
216=14
217=14
218=12
219=10
220=8
221=6
222=5
223=5
224=6
225=6
226=6
227=6
228=6
229=6
230=6
231=6
232=5
233=4
234=4
235=4
236=3
237=3
238=4
239=4
240=4
241=4
242=4
243=4
244=4
245=4
246=4
247=3
248=3
249=4
250=4
251=4
252=5
253=5
254=5
255=5
256=5
257=5
258=5
259=4
260=4
261=4
262=3
263=3
264=3
265=3
266=3
267=3
268=3
269=3
270=3
271=4
272=4
273=4
274=4
275=4
276=4
277=3
278=3
279=3
280=3
281=4
282=4
283=4
284=4
285=4
286=3
287=3
288=3
289=3
290=3
291=3
292=4
293=4
294=4
295=4
296=3
297=3
298=3
299=2
300=2
301=3
302=3
303=4
304=4
305=5
306=5
307=5
308=4
309=4
310=4
311=3
312=3
313=3
314=3
315=3
316=3
317=3
318=3
319=3
320=2
321=2
322=2
323=2
324=2
325=2
326=2
327=2
328=2
329=1
330=1
331=1
332=2
333=2
334=2
335=2
336=2
337=2
338=2
339=2
340=2
341=1
342=1
343=1
344=2
345=2
346=2
347=2
348=3
349=3
350=2
351=2
352=2
353=1
354=1
355=1
356=1
357=1
358=1
359=0
360=1
361=1
362=1
363=2
364=2
365=2
366=2
367=2
368=2
369=3
370=3
371=4
372=4
373=4
374=4
375=5
376=5
377=4
378=4
379=4
380=4
381=4
382=5
383=5
384=5
385=5
386=5
387=5
388=5
389=5
390=5
391=6
392=7
393=8
394=10
395=11
396=11
397=11
399=0
400=0
[65]
0=65
1=0
2=43
3=87
4=211
5=255
6=255
7=255
8=255
9=255
10=255
11=255
12=255
13=255
14=255
15=255
16=255
17=255
18=255
19=255
20=255
21=255
22=255
23=255
24=255
25=255
26=255
27=242
28=203
29=160
30=142
31=130
32=125
33=126
34=126
35=122
36=118
37=114
38=109
39=105
40=102
41=96
42=93
43=91
44=85
45=85
46=80
47=79
48=74
49=74
50=69
51=68
52=64
53=63
54=60
55=58
56=56
57=54
58=52
59=49
60=47
61=45
62=43
63=41
64=39
65=38
66=36
67=35
68=33
69=32
70=31
71=30
72=29
73=28
74=27
75=26
76=25
77=24
78=22
79=21
80=20
81=18
82=18
83=17
84=17
85=18
86=19
87=20
88=21
89=21
90=22
91=22
92=22
93=22
94=22
95=23
96=24
97=26
98=27
99=27
100=30
101=35
102=47
103=79
104=115
105=177
106=237
107=255
108=255
109=255
110=255
111=255
112=244
113=192
114=153
115=121
116=83
117=69
118=57
119=45
120=35
121=28
122=20
123=17
124=18
125=20
126=22
127=26
128=29
129=30
130=32
131=31
132=30
133=28
134=23
135=19
136=16
137=14
138=14
139=14
140=14
141=14
142=14
143=14
144=13
145=12
146=10
147=9
148=8
149=8
150=8
151=9
152=10
153=11
154=12
155=12
156=12
157=11
158=9
159=7
160=6
161=4
162=4
163=5
164=5
165=5
166=5
167=5
168=5
169=4
170=4
171=4
172=5
173=5
174=6
175=8
176=9
177=10
178=11
179=11
180=11
181=11
182=10
183=10
184=9
185=8
186=8
187=7
188=6
189=6
190=6
191=7
192=8
193=10
194=12
195=13
196=13
197=13
198=12
199=11
200=10
201=12
202=15
203=17
204=19
205=20
206=20
207=20
208=18
209=16
210=13
211=11
212=11
213=12
214=14
215=14
216=14
217=13
218=12
219=10
220=8
221=6
222=5
223=4
224=3
225=3
226=3
227=2
228=2
229=2
230=2
231=2
232=2
233=2
234=2
235=3
236=3
237=3
238=3
239=4
240=4
241=4
242=4
243=4
244=4
245=3
246=3
247=3
248=3
249=3
250=3
251=3
252=3
253=3
254=3
255=3
256=3
257=2
258=2
259=1
260=1
261=1
262=1
263=1
264=1
265=2
266=1
267=1
268=1
269=1
270=2
271=2
272=2
273=3
274=3
275=3
276=3
277=3
278=3
279=3
280=3
281=3
282=3
283=3
284=3
285=3
286=3
287=3
288=3
289=3
290=4
291=4
292=4
293=4
294=4
295=4
296=4
297=4
298=4
299=3
300=3
301=3
302=3
303=3
304=3
305=3
306=3
307=3
308=3
309=3
310=3
311=3
312=3
313=3
314=3
315=3
316=3
317=3
318=3
319=2
320=2
321=2
322=2
323=2
324=2
325=2
326=2
327=2
328=2
329=2
330=2
331=1
332=1
333=1
334=1
335=1
336=1
337=1
338=1
339=1
340=1
341=1
342=1
343=1
344=1
345=2
346=2
347=2
348=3
349=3
350=3
351=3
352=3
353=2
354=2
355=2
356=1
357=1
358=1
359=1
360=1
361=1
362=1
363=1
364=1
365=1
366=1
367=1
368=2
369=2
370=3
371=4
372=4
373=5
374=5
375=5
376=5
377=4
378=4
379=4
380=4
381=4
382=5
383=5
384=5
385=5
386=5
387=4
388=4
389=4
390=4
391=5
392=6
393=8
394=10
395=10
396=11
397=11
399=0
400=0
[66]
0=66
1=0
2=50
3=98
4=232
5=255
6=255
7=255
8=255
9=255
10=255
11=255
12=255
13=255
14=255
15=255
16=255
17=255
18=255
19=255
20=255
21=255
22=255
23=255
24=255
25=255
26=255
27=238
28=200
29=160
30=140
31=133
32=128
33=129
34=128
35=124
36=119
37=116
38=110
39=107
40=102
41=99
42=95
43=94
44=90
45=88
46=86
47=82
48=80
49=76
50=74
51=69
52=67
53=62
54=62
55=58
56=57
57=54
58=53
59=50
60=48
61=46
62=44
63=42
64=40
65=39
66=37
67=36
68=34
69=33
70=31
71=30
72=29
73=28
74=27
75=27
76=26
77=25
78=24
79=23
80=22
81=21
82=20
83=19
84=18
85=18
86=17
87=17
88=17
89=16
90=17
91=17
92=18
93=20
94=21
95=21
96=22
97=24
98=24
99=25
100=29
101=36
102=49
103=84
104=120
105=178
106=231
107=255
108=255
109=255
110=255
111=251
112=219
113=169
114=134
115=106
116=79
117=70
118=63
119=54
120=47
121=39
122=32
123=26
124=22
125=19
126=19
127=20
128=21
129=21
130=21
131=20
132=18
133=16
134=13
135=12
136=12
137=14
138=16
139=17
140=17
141=17
142=16
143=15
144=13
145=12
146=10
147=9
148=8
149=9
150=10
151=11
152=12
153=13
154=14
155=14
156=13
157=12
158=10
159=8
160=7
161=7
162=7
163=8
164=8
165=8
166=8
167=7
168=6
169=5
170=4
171=3
172=3
173=3
174=4
175=5
176=7
177=8
178=9
179=9
180=9
181=9
182=9
183=8
184=9
185=9
186=10
187=10
188=10
189=10
190=10
191=10
192=10
193=11
194=12
195=12
196=12
197=11
198=11
199=10
200=10
201=12
202=14
203=17
204=18
205=19
206=19
207=19
208=17
209=14
210=12
211=11
212=11
213=12
214=14
215=15
216=15
217=15
218=14
219=13
220=11
221=8
222=7
223=5
224=4
225=3
226=3
227=4
228=4
229=4
230=4
231=4
232=4
233=4
234=4
235=4
236=3
237=3
238=4
239=4
240=4
241=5
242=5
243=5
244=4
245=4
246=3
247=3
248=2
249=2
250=2
251=2
252=2
253=2
254=2
255=2
256=2
257=1
258=1
259=1
260=1
261=2
262=2
263=2
264=2
265=2
266=2
267=2
268=2
269=2
270=2
271=3
272=3
273=3
274=3
275=3
276=3
277=2
278=2
279=2
280=2
281=2
282=2
283=3
284=3
285=3
286=3
287=2
288=2
289=2
290=3
291=3
292=3
293=4
294=4
295=4
296=4
297=3
298=3
299=3
300=3
301=3
302=3
303=3
304=3
305=3
306=3
307=3
308=3
309=2
310=2
311=2
312=2
313=2
314=2
315=2
316=2
317=2
318=2
319=1
320=1
321=1
322=2
323=2
324=2
325=3
326=3
327=3
328=3
329=3
330=2
331=2
332=2
333=2
334=2
335=2
336=2
337=1
338=1
339=1
340=1
341=1
342=1
343=1
344=1
345=2
346=2
347=3
348=4
349=4
350=5
351=5
352=5
353=5
354=4
355=4
356=3
357=2
358=2
359=1
360=1
361=1
362=1
363=1
364=1
365=1
366=1
367=1
368=1
369=1
370=2
371=2
372=2
373=2
374=2
375=2
376=3
377=3
378=3
379=3
380=4
381=4
382=4
383=5
384=5
385=4
386=4
387=3
388=3
389=3
390=3
391=4
392=5
393=7
394=9
395=10
396=10
397=10
399=0
400=0
[67]
0=67
1=0
2=43
3=89
4=216
5=255
6=255
7=255
8=255
9=255
10=255
11=255
12=255
13=255
14=255
15=255
16=255
17=255
18=255
19=255
20=255
21=255
22=255
23=255
24=255
25=255
26=255
27=254
28=214
29=169
30=149
31=137
32=131
33=131
34=131
35=126
36=122
37=117
38=112
39=107
40=105
41=99
42=96
43=93
44=89
45=87
46=83
47=81
48=77
49=75
50=71
51=69
52=65
53=63
54=60
55=59
56=56
57=54
58=52
59=50
60=48
61=46
62=44
63=42
64=41
65=39
66=38
67=37
68=35
69=34
70=32
71=31
72=30
73=29
74=28
75=27
76=27
77=25
78=24
79=23
80=22
81=21
82=20
83=18
84=18
85=17
86=17
87=17
88=17
89=16
90=16
91=15
92=15
93=16
94=16
95=16
96=18
97=21
98=22
99=24
100=28
101=33
102=44
103=70
104=99
105=147
106=192
107=217
108=230
109=236
110=230
111=213
112=189
113=147
114=117
115=94
116=69
117=62
118=56
119=50
120=45
121=39
122=32
123=28
124=23
125=20
126=18
127=19
128=19
129=19
130=19
131=17
132=15
133=13
134=11
135=11
136=11
137=13
138=14
139=14
140=14
141=14
142=13
143=12
144=10
145=9
146=8
147=7
148=7
149=7
150=8
151=9
152=10
153=11
154=11
155=12
156=12
157=11
158=10
159=9
160=7
161=7
162=8
163=8
164=8
165=8
166=7
167=7
168=6
169=5
170=4
171=4
172=4
173=4
174=5
175=6
176=7
177=8
178=8
179=8
180=8
181=8
182=7
183=7
184=8
185=9
186=10
187=10
188=10
189=10
190=10
191=10
192=11
193=11
194=11
195=12
196=12
197=11
198=11
199=10
200=9
201=10
202=12
203=14
204=15
205=15
206=16
207=15
208=14
209=13
210=11
211=10
212=10
213=11
214=13
215=13
216=13
217=13
218=12
219=11
220=9
221=6
222=5
223=4
224=3
225=3
226=3
227=4
228=4
229=5
230=5
231=5
232=5
233=4
234=3
235=3
236=2
237=2
238=2
239=2
240=2
241=3
242=3
243=3
244=3
245=2
246=2
247=2
248=1
249=1
250=2
251=2
252=2
253=2
254=2
255=2
256=2
257=3
258=3
259=3
260=4
261=4
262=4
263=4
264=4
265=4
266=3
267=3
268=3
269=2
270=2
271=2
272=2
273=3
274=3
275=2
276=2
277=2
278=2
279=3
280=3
281=3
282=3
283=3
284=3
285=3
286=3
287=3
288=2
289=2
290=3
291=3
292=3
293=3
294=3
295=3
296=3
297=3
298=3
299=3
300=3
301=3
302=3
303=3
304=4
305=4
306=3
307=3
308=3
309=2
310=2
311=1
312=1
313=1
314=1
315=1
316=2
317=2
318=2
319=2
320=2
321=1
322=1
323=1
324=2
325=2
326=2
327=2
328=2
329=2
330=2
331=2
332=2
333=1
334=1
335=1
336=1
337=1
338=1
339=1
340=1
341=1
342=0
343=1
344=1
345=1
346=2
347=2
348=3
349=4
350=4
351=4
352=4
353=4
354=4
355=4
356=3
357=3
358=2
359=2
360=2
361=2
362=2
363=2
364=2
365=2
366=1
367=1
368=1
369=2
370=2
371=2
372=3
373=3
374=3
375=3
376=3
377=3
378=3
379=3
380=4
381=4
382=4
383=4
384=4
385=4
386=4
387=3
388=3
389=2
390=3
391=4
392=5
393=6
394=7
395=8
396=8
397=8
399=0
400=0
[68]
0=68
1=0
2=51
3=99
4=235
5=255
6=255
7=255
8=255
9=255
10=255
11=255
12=255
13=255
14=255
15=255
16=255
17=255
18=255
19=255
20=255
21=255
22=255
23=255
24=255
25=255
26=255
27=246
28=207
29=165
30=143
31=136
32=131
33=131
34=130
35=126
36=121
37=117
38=111
39=108
40=103
41=99
42=95
43=94
44=89
45=88
46=86
47=83
48=81
49=78
50=75
51=71
52=68
53=64
54=63
55=59
56=58
57=55
58=54
59=50
60=49
61=47
62=45
63=43
64=41
65=40
66=38
67=37
68=35
69=33
70=32
71=30
72=29
73=28
74=27
75=27
76=26
77=25
78=25
79=24
80=23
81=21
82=20
83=18
84=17
85=16
86=16
87=17
88=19
89=20
90=22
91=24
92=27
93=30
94=36
95=41
96=45
97=50
98=52
99=52
100=52
101=53
102=57
103=72
104=92
105=127
106=161
107=180
108=190
109=193
110=188
111=175
112=154
113=121
114=98
115=80
116=63
117=60
118=58
119=57
120=55
121=53
122=48
123=45
124=38
125=31
126=27
127=24
128=21
129=20
130=19
131=17
132=15
133=13
134=12
135=11
136=11
137=10
138=10
139=10
140=10
141=9
142=8
143=6
144=6
145=6
146=6
147=5
148=6
149=6
150=6
151=7
152=8
153=9
154=10
155=10
156=11
157=11
158=10
159=9
160=8
161=7
162=6
163=6
164=6
165=6
166=5
167=5
168=5
169=5
170=5
171=4
172=5
173=5
174=6
175=6
176=7
177=7
178=7
179=7
180=7
181=7
182=7
183=8
184=9
185=10
186=11
187=11
188=11
189=11
190=11
191=11
192=12
193=13
194=14
195=14
196=14
197=14
198=12
199=10
200=9
201=8
202=10
203=12
204=14
205=16
206=16
207=16
208=16
209=14
210=13
211=11
212=10
213=11
214=12
215=13
216=14
217=14
218=13
219=12
220=11
221=9
222=7
223=5
224=4
225=3
226=3
227=3
228=3
229=3
230=3
231=3
232=3
233=3
234=3
235=2
236=2
237=2
238=2
239=2
240=3
241=3
242=3
243=3
244=3
245=2
246=2
247=2
248=2
249=1
250=1
251=2
252=2
253=2
254=2
255=2
256=2
257=3
258=3
259=3
260=3
261=3
262=3
263=3
264=3
265=3
266=3
267=3
268=3
269=2
270=2
271=2
272=2
273=2
274=2
275=1
276=2
277=2
278=2
279=2
280=2
281=2
282=2
283=2
284=2
285=2
286=2
287=2
288=2
289=2
290=2
291=2
292=2
293=2
294=2
295=2
296=2
297=1
298=1
299=2
300=2
301=3
302=3
303=3
304=3
305=3
306=3
307=3
308=2
309=2
310=1
311=1
312=1
313=1
314=1
315=1
316=1
317=1
318=1
319=1
320=1
321=1
322=1
323=1
324=1
325=1
326=1
327=1
328=1
329=1
330=1
331=1
332=1
333=1
334=1
335=2
336=2
337=2
338=1
339=1
340=1
341=1
342=1
343=1
344=1
345=1
346=1
347=1
348=2
349=2
350=3
351=3
352=3
353=3
354=3
355=3
356=3
357=2
358=2
359=1
360=1
361=1
362=1
363=1
364=2
365=2
366=2
367=2
368=2
369=2
370=2
371=3
372=3
373=3
374=3
375=3
376=2
377=2
378=2
379=2
380=2
381=2
382=2
383=2
384=2
385=2
386=2
387=2
388=2
389=2
390=3
391=3
392=4
393=5
394=5
395=5
396=5
397=5
399=0
400=0
[69]
0=69
1=0
2=43
3=90
4=217
5=255
6=255
7=255
8=255
9=255
10=255
11=255
12=255
13=255
14=255
15=255
16=255
17=255
18=255
19=255
20=255
21=255
22=255
23=255
24=255
25=255
26=255
27=255
28=222
29=174
30=153
31=139
32=133
33=132
34=132
35=127
36=123
37=117
38=112
39=107
40=105
41=98
42=96
43=92
44=88
45=86
46=83
47=81
48=77
49=75
50=71
51=69
52=65
53=64
54=60
55=59
56=56
57=55
58=53
59=51
60=49
61=47
62=45
63=43
64=41
65=40
66=38
67=37
68=35
69=34
70=32
71=30
72=29
73=28
74=27
75=26
76=25
77=24
78=23
79=22
80=21
81=20
82=20
83=17
84=16
85=14
86=13
87=13
88=16
89=18
90=22
91=27
92=32
93=38
94=47
95=54
96=61
97=68
98=72
99=74
100=75
101=75
102=76
103=84
104=94
105=114
106=131
107=141
108=144
109=144
110=140
111=126
112=113
113=89
114=75
115=61
116=53
117=51
118=51
119=51
120=51
121=51
122=49
123=46
124=41
125=35
126=30
127=27
128=22
129=20
130=18
131=15
132=13
133=11
134=10
135=9
136=9
137=8
138=8
139=8
140=7
141=7
142=6
143=5
144=5
145=5
146=5
147=5
148=5
149=5
150=5
151=6
152=6
153=6
154=7
155=7
156=7
157=7
158=7
159=6
160=5
161=5
162=4
163=5
164=4
165=4
166=4
167=4
168=4
169=3
170=3
171=3
172=3
173=3
174=4
175=5
176=6
177=7
178=7
179=7
180=7
181=6
182=7
183=7
184=8
185=9
186=10
187=11
188=11
189=11
190=11
191=11
192=12
193=14
194=15
195=15
196=15
197=15
198=13
199=12
200=9
201=8
202=8
203=9
204=10
205=11
206=11
207=11
208=11
209=10
210=9
211=8
212=7
213=7
214=8
215=8
216=8
217=8
218=7
219=6
220=5
221=4
222=3
223=3
224=2
225=2
226=2
227=2
228=2
229=2
230=2
231=2
232=2
233=1
234=1
235=1
236=1
237=1
238=2
239=2
240=2
241=3
242=3
243=3
244=3
245=2
246=2
247=1
248=1
249=1
250=1
251=1
252=1
253=1
254=1
255=1
256=2
257=2
258=2
259=2
260=2
261=2
262=2
263=2
264=2
265=2
266=2
267=2
268=2
269=2
270=2
271=2
272=2
273=2
274=2
275=1
276=1
277=1
278=1
279=1
280=2
281=2
282=2
283=2
284=3
285=3
286=2
287=2
288=2
289=2
290=2
291=2
292=2
293=2
294=2
295=2
296=1
297=1
298=1
299=1
300=1
301=1
302=1
303=1
304=1
305=1
306=1
307=1
308=1
309=1
310=1
311=1
312=1
313=1
314=1
315=1
316=1
317=1
318=1
319=1
320=1
321=1
322=1
323=1
324=1
325=1
326=1
327=1
328=1
329=1
330=1
331=1
332=1
333=1
334=1
335=1
336=1
337=1
338=1
339=1
340=1
341=1
342=1
343=1
344=1
345=1
346=1
347=1
348=1
349=2
350=2
351=2
352=3
353=3
354=3
355=3
356=3
357=2
358=2
359=2
360=1
361=1
362=1
363=1
364=1
365=1
366=1
367=1
368=2
369=2
370=3
371=3
372=3
373=4
374=3
375=3
376=3
377=3
378=2
379=2
380=2
381=2
382=2
383=2
384=2
385=2
386=2
387=1
388=1
389=1
390=2
391=3
392=3
393=4
394=5
395=5
396=5
397=5
399=0
400=0
[70]
0=70
1=0
2=51
3=99
4=236
5=255
6=255
7=255
8=255
9=255
10=255
11=255
12=255
13=255
14=255
15=255
16=255
17=255
18=255
19=255
20=255
21=255
22=255
23=255
24=255
25=255
26=255
27=252
28=213
29=169
30=146
31=137
32=131
33=132
34=129
35=125
36=120
37=117
38=111
39=108
40=103
41=100
42=96
43=95
44=90
45=89
46=86
47=83
48=81
49=77
50=75
51=71
52=68
53=64
54=63
55=60
56=59
57=55
58=54
59=51
60=50
61=47
62=45
63=43
64=42
65=40
66=39
67=37
68=35
69=34
70=32
71=30
72=29
73=28
74=27
75=26
76=25
77=25
78=24
79=23
80=23
81=22
82=22
83=20
84=19
85=17
86=15
87=16
88=19
89=23
90=27
91=37
92=48
93=62
94=85
95=101
96=116
97=130
98=134
99=135
100=133
101=123
102=114
103=106
104=97
105=98
106=104
107=106
108=106
109=105
110=98
111=88
112=78
113=63
114=53
115=45
116=38
117=36
118=36
119=37
120=36
121=36
122=35
123=34
124=31
125=27
126=23
127=20
128=16
129=13
130=11
131=8
132=6
133=4
134=3
135=2
136=2
137=2
138=2
139=2
140=2
141=2
142=3
143=4
144=4
145=5
146=5
147=5
148=5
149=5
150=5
151=5
152=5
153=5
154=6
155=7
156=7
157=8
158=7
159=7
160=6
161=6
162=5
163=4
164=4
165=4
166=4
167=4
168=3
169=3
170=4
171=4
172=5
173=6
174=6
175=6
176=6
177=6
178=5
179=5
180=5
181=6
182=7
183=9
184=11
185=12
186=13
187=13
188=13
189=12
190=11
191=12
192=13
193=15
194=17
195=17
196=17
197=16
198=15
199=12
200=9
201=7
202=6
203=8
204=9
205=12
206=13
207=14
208=14
209=14
210=13
211=11
212=9
213=8
214=7
215=8
216=8
217=8
218=8
219=8
220=7
221=6
222=5
223=3
224=2
225=2
226=1
227=2
228=2
229=2
230=2
231=2
232=2
233=2
234=1
235=1
236=1
237=1
238=1
239=1
240=1
241=1
242=1
243=1
244=1
245=1
246=1
247=1
248=2
249=2
250=2
251=2
252=1
253=1
254=1
255=0
256=0
257=0
258=1
259=1
260=1
261=2
262=2
263=3
264=3
265=4
266=4
267=4
268=4
269=4
270=4
271=4
272=3
273=3
274=3
275=2
276=2
277=1
278=1
279=1
280=1
281=1
282=1
283=1
284=2
285=2
286=2
287=2
288=2
289=2
290=2
291=2
292=1
293=1
294=1
295=1
296=1
297=1
298=1
299=1
300=1
301=1
302=1
303=1
304=1
305=1
306=1
307=1
308=1
309=1
310=1
311=1
312=1
313=1
314=1
315=1
316=2
317=2
318=2
319=1
320=1
321=1
322=1
323=1
324=1
325=1
326=1
327=1
328=2
329=2
330=2
331=2
332=2
333=2
334=2
335=2
336=2
337=2
338=2
339=2
340=1
341=2
342=2
343=2
344=2
345=2
346=1
347=1
348=1
349=1
350=1
351=1
352=1
353=2
354=2
355=2
356=2
357=2
358=1
359=1
360=1
361=1
362=1
363=1
364=1
365=1
366=1
367=1
368=2
369=2
370=3
371=3
372=3
373=3
374=3
375=3
376=3
377=2
378=2
379=2
380=1
381=1
382=1
383=1
384=1
385=1
386=1
387=1
388=2
389=2
390=2
391=2
392=3
393=3
394=4
395=4
396=4
397=4
399=0
400=0
[71]
0=71
1=0
2=43
3=89
4=215
5=255
6=255
7=255
8=255
9=255
10=255
11=255
12=255
13=255
14=255
15=255
16=255
17=255
18=255
19=255
20=255
21=255
22=255
23=255
24=255
25=255
26=255
27=255
28=223
29=175
30=153
31=139
32=132
33=130
34=130
35=124
36=120
37=114
38=110
39=105
40=103
41=97
42=94
43=91
44=87
45=85
46=81
47=79
48=75
49=74
50=69
51=67
52=63
53=62
54=59
55=58
56=55
57=55
58=53
59=51
60=49
61=47
62=45
63=43
64=42
65=40
66=39
67=38
68=36
69=35
70=33
71=31
72=30
73=29
74=27
75=27
76=26
77=25
78=25
79=24
80=24
81=23
82=23
83=22
84=21
85=19
86=18
87=19
88=22
89=25
90=30
91=40
92=50
93=64
94=91
95=112
96=135
97=157
98=167
99=171
100=172
101=164
102=154
103=141
104=124
105=112
106=106
107=104
108=100
109=94
110=82
111=71
112=59
113=43
114=33
115=26
116=22
117=22
118=24
119=24
120=24
121=24
122=23
123=22
124=19
125=16
126=14
127=12
128=10
129=9
130=8
131=6
132=4
133=3
134=3
135=3
136=4
137=4
138=4
139=5
140=5
141=4
142=4
143=3
144=3
145=3
146=3
147=3
148=3
149=4
150=4
151=5
152=6
153=6
154=7
155=7
156=7
157=7
158=7
159=6
160=6
161=5
162=5
163=5
164=5
165=5
166=5
167=5
168=5
169=5
170=5
171=5
172=6
173=6
174=7
175=8
176=8
177=8
178=7
179=6
180=6
181=8
182=10
183=12
184=15
185=17
186=18
187=18
188=17
189=16
190=14
191=12
192=12
193=14
194=16
195=17
196=17
197=17
198=16
199=14
200=10
201=8
202=6
203=6
204=7
205=9
206=10
207=10
208=11
209=10
210=9
211=8
212=7
213=6
214=5
215=5
216=5
217=5
218=4
219=4
220=4
221=3
222=3
223=2
224=2
225=2
226=1
227=1
228=1
229=1
230=1
231=2
232=2
233=2
234=2
235=2
236=2
237=2
238=2
239=2
240=2
241=2
242=2
243=2
244=2
245=2
246=2
247=2
248=3
249=3
250=3
251=2
252=2
253=2
254=2
255=2
256=1
257=2
258=2
259=2
260=2
261=2
262=2
263=2
264=2
265=2
266=2
267=2
268=2
269=2
270=3
271=3
272=3
273=3
274=3
275=3
276=3
277=3
278=2
279=2
280=2
281=2
282=2
283=2
284=2
285=2
286=2
287=1
288=1
289=1
290=1
291=1
292=1
293=1
294=1
295=1
296=2
297=2
298=2
299=2
300=2
301=2
302=2
303=1
304=1
305=1
306=1
307=1
308=1
309=1
310=1
311=0
312=1
313=1
314=1
315=1
316=2
317=2
318=2
319=2
320=2
321=2
322=2
323=1
324=1
325=1
326=1
327=1
328=1
329=1
330=1
331=1
332=1
333=1
334=1
335=1
336=1
337=1
338=1
339=1
340=1
341=1
342=1
343=1
344=1
345=1
346=2
347=2
348=2
349=2
350=2
351=2
352=2
353=2
354=2
355=2
356=2
357=2
358=2
359=2
360=1
361=1
362=1
363=1
364=1
365=1
366=1
367=1
368=1
369=1
370=2
371=2
372=2
373=3
374=3
375=2
376=2
377=2
378=2
379=1
380=1
381=1
382=1
383=1
384=1
385=1
386=1
387=1
388=1
389=1
390=1
391=1
392=1
393=2
394=2
395=2
396=3
397=3
399=0
400=0
[72]
0=72
1=0
2=50
3=98
4=230
5=255
6=255
7=255
8=255
9=255
10=255
11=255
12=255
13=255
14=255
15=255
16=255
17=255
18=255
19=255
20=255
21=255
22=255
23=255
24=255
25=255
26=255
27=247
28=208
29=166
30=143
31=135
32=129
33=129
34=126
35=122
36=116
37=113
38=107
39=104
40=100
41=97
42=93
43=92
44=88
45=87
46=84
47=81
48=79
49=75
50=72
51=68
52=66
53=61
54=61
55=57
56=57
57=53
58=53
59=49
60=48
61=46
62=44
63=42
64=41
65=39
66=38
67=36
68=35
69=33
70=32
71=30
72=28
73=27
74=26
75=25
76=24
77=23
78=23
79=23
80=23
81=22
82=22
83=22
84=21
85=21
86=21
87=21
88=22
89=24
90=27
91=35
92=48
93=69
94=108
95=140
96=171
97=204
98=218
99=222
100=222
101=206
102=186
103=164
104=130
105=110
106=91
107=80
108=72
109=62
110=51
111=40
112=33
113=23
114=18
115=15
116=13
117=15
118=17
119=18
120=18
121=18
122=17
123=16
124=14
125=11
126=9
127=8
128=8
129=8
130=8
131=8
132=8
133=8
134=8
135=8
136=7
137=7
138=6
139=6
140=6
141=6
142=6
143=6
144=6
145=6
146=6
147=6
148=6
149=5
150=5
151=5
152=6
153=6
154=7
155=7
156=7
157=7
158=7
159=6
160=6
161=6
162=5
163=5
164=6
165=6
166=6
167=6
168=6
169=6
170=6
171=7
172=8
173=9
174=10
175=11
176=11
177=10
178=10
179=9
180=9
181=11
182=13
183=15
184=18
185=20
186=20
187=20
188=18
189=16
190=14
191=12
192=13
193=14
194=15
195=15
196=15
197=14
198=12
199=10
200=7
201=5
202=4
203=5
204=7
205=10
206=11
207=12
208=12
209=12
210=12
211=11
212=9
213=7
214=5
215=4
216=4
217=3
218=3
219=3
220=3
221=2
222=2
223=2
224=2
225=2
226=2
227=2
228=2
229=2
230=2
231=2
232=2
233=2
234=2
235=2
236=2
237=2
238=2
239=1
240=1
241=1
242=1
243=2
244=2
245=3
246=3
247=4
248=5
249=5
250=5
251=5
252=4
253=4
254=3
255=3
256=3
257=3
258=3
259=3
260=3
261=4
262=3
263=3
264=3
265=3
266=3
267=3
268=3
269=3
270=3
271=3
272=3
273=3
274=3
275=2
276=2
277=2
278=2
279=2
280=2
281=1
282=1
283=1
284=1
285=2
286=2
287=2
288=2
289=2
290=3
291=3
292=3
293=2
294=2
295=2
296=2
297=2
298=2
299=2
300=2
301=2
302=2
303=2
304=1
305=1
306=1
307=1
308=1
309=0
310=0
311=1
312=1
313=1
314=1
315=2
316=2
317=3
318=3
319=3
320=3
321=3
322=3
323=2
324=2
325=2
326=2
327=2
328=2
329=2
330=2
331=2
332=2
333=2
334=2
335=2
336=2
337=2
338=2
339=2
340=2
341=2
342=2
343=2
344=2
345=2
346=2
347=2
348=2
349=2
350=2
351=2
352=2
353=2
354=2
355=2
356=2
357=1
358=1
359=1
360=1
361=1
362=1
363=0
364=0
365=0
366=0
367=1
368=1
369=1
370=2
371=2
372=2
373=2
374=2
375=2
376=2
377=2
378=1
379=1
380=1
381=2
382=2
383=2
384=3
385=3
386=3
387=3
388=3
389=2
390=2
391=2
392=2
393=2
394=2
395=2
396=3
397=3
399=0
400=0
[73]
0=73
1=0
2=43
3=87
4=211
5=255
6=255
7=255
8=255
9=255
10=255
11=255
12=255
13=255
14=255
15=255
16=255
17=255
18=255
19=255
20=255
21=255
22=255
23=255
24=255
25=255
26=255
27=255
28=221
29=172
30=150
31=136
32=129
33=126
34=126
35=121
36=116
37=111
38=106
39=102
40=100
41=95
42=92
43=90
44=84
45=83
46=79
47=77
48=72
49=71
50=66
51=65
52=61
53=60
54=57
55=56
56=54
57=53
58=51
59=49
60=47
61=45
62=43
63=41
64=40
65=38
66=37
67=36
68=34
69=33
70=32
71=30
72=29
73=29
74=27
75=26
76=24
77=23
78=22
79=22
80=23
81=24
82=25
83=27
84=28
85=29
86=29
87=29
88=29
89=28
90=28
91=33
92=43
93=63
94=105
95=142
96=185
97=229
98=250
99=255
100=255
101=247
102=225
103=197
104=155
105=125
106=99
107=85
108=75
109=66
110=52
111=42
112=34
113=24
114=20
115=17
116=17
117=20
118=23
119=25
120=26
121=27
122=26
123=25
124=21
125=18
126=16
127=15
128=13
129=13
130=13
131=12
132=12
133=11
134=10
135=9
136=9
137=8
138=7
139=7
140=6
141=6
142=7
143=8
144=9
145=9
146=9
147=8
148=8
149=7
150=6
151=5
152=4
153=4
154=4
155=4
156=4
157=4
158=4
159=5
160=6
161=6
162=7
163=8
164=9
165=9
166=9
167=9
168=9
169=8
170=7
171=7
172=8
173=10
174=11
175=13
176=13
177=13
178=13
179=12
180=11
181=13
182=15
183=17
184=20
185=21
186=21
187=21
188=19
189=16
190=14
191=11
192=11
193=12
194=14
195=15
196=16
197=15
198=14
199=12
200=9
201=7
202=6
203=6
204=6
205=8
206=9
207=10
208=11
209=11
210=10
211=10
212=8
213=7
214=5
215=4
216=3
217=3
218=2
219=1
220=1
221=1
222=1
223=1
224=1
225=1
226=1
227=2
228=2
229=2
230=2
231=3
232=3
233=4
234=4
235=4
236=4
237=4
238=4
239=3
240=2
241=2
242=1
243=1
244=2
245=2
246=3
247=4
248=4
249=5
250=5
251=5
252=5
253=4
254=4
255=3
256=3
257=2
258=2
259=2
260=2
261=3
262=3
263=3
264=3
265=3
266=3
267=3
268=3
269=3
270=4
271=4
272=4
273=3
274=3
275=3
276=3
277=2
278=2
279=2
280=2
281=1
282=1
283=1
284=2
285=2
286=2
287=2
288=2
289=2
290=3
291=2
292=2
293=2
294=2
295=2
296=2
297=2
298=2
299=2
300=2
301=2
302=1
303=1
304=1
305=1
306=1
307=1
308=1
309=1
310=1
311=1
312=2
313=2
314=2
315=2
316=2
317=3
318=3
319=3
320=3
321=3
322=3
323=3
324=3
325=3
326=3
327=3
328=3
329=3
330=3
331=3
332=3
333=2
334=2
335=2
336=2
337=2
338=2
339=2
340=3
341=3
342=3
343=3
344=3
345=3
346=2
347=2
348=2
349=2
350=2
351=2
352=2
353=2
354=2
355=2
356=2
357=2
358=2
359=2
360=2
361=2
362=1
363=1
364=2
365=2
366=2
367=2
368=3
369=3
370=4
371=4
372=4
373=4
374=4
375=4
376=4
377=3
378=3
379=2
380=2
381=2
382=2
383=2
384=2
385=2
386=2
387=3
388=3
389=3
390=3
391=3
392=3
393=3
394=3
395=3
396=3
397=3
399=0
400=0
[74]
0=74
1=0
2=49
3=97
4=225
5=255
6=255
7=255
8=255
9=255
10=255
11=255
12=255
13=255
14=255
15=255
16=255
17=255
18=255
19=255
20=255
21=255
22=255
23=255
24=255
25=255
26=255
27=246
28=205
29=162
30=139
31=130
32=123
33=124
34=121
35=117
36=112
37=109
38=104
39=102
40=98
41=95
42=92
43=90
44=86
45=84
46=82
47=79
48=76
49=73
50=70
51=66
52=64
53=60
54=60
55=57
56=56
57=53
58=52
59=49
60=47
61=45
62=43
63=42
64=40
65=38
66=36
67=35
68=33
69=31
70=30
71=29
72=28
73=27
74=26
75=25
76=24
77=21
78=20
79=20
80=20
81=22
82=26
83=30
84=34
85=38
86=40
87=41
88=40
89=39
90=38
91=43
92=55
93=78
94=126
95=170
96=211
97=255
98=255
99=255
100=255
101=255
102=237
103=203
104=150
105=119
106=83
107=65
108=54
109=44
110=33
111=26
112=21
113=18
114=17
115=19
116=21
117=23
118=26
119=27
120=28
121=29
122=28
123=27
124=24
125=21
126=18
127=16
128=13
129=12
130=12
131=11
132=11
133=10
134=9
135=8
136=7
137=6
138=6
139=6
140=7
141=9
142=11
143=12
144=12
145=12
146=12
147=11
148=10
149=9
150=8
151=7
152=6
153=5
154=5
155=4
156=4
157=4
158=4
159=4
160=4
161=4
162=5
163=5
164=6
165=7
166=7
167=8
168=8
169=9
170=9
171=10
172=12
173=14
174=15
175=16
176=16
177=16
178=15
179=13
180=14
181=15
182=18
183=21
184=23
185=24
186=24
187=23
188=21
189=18
190=16
191=14
192=14
193=16
194=18
195=19
196=19
197=17
198=16
199=13
200=10
201=8
202=6
203=6
204=6
205=8
206=9
207=9
208=10
209=10
210=9
211=9
212=8
213=7
214=6
215=5
216=4
217=4
218=3
219=3
220=2
221=2
222=1
223=1
224=1
225=1
226=1
227=2
228=2
229=2
230=3
231=3
232=3
233=3
234=4
235=4
236=4
237=5
238=5
239=5
240=5
241=5
242=4
243=4
244=3
245=3
246=2
247=3
248=3
249=3
250=4
251=4
252=3
253=3
254=3
255=3
256=2
257=2
258=2
259=2
260=2
261=2
262=2
263=2
264=3
265=3
266=3
267=3
268=4
269=4
270=5
271=5
272=5
273=5
274=5
275=4
276=4
277=3
278=3
279=2
280=2
281=2
282=2
283=2
284=1
285=1
286=1
287=1
288=2
289=2
290=2
291=2
292=2
293=1
294=1
295=1
296=1
297=1
298=1
299=1
300=1
301=1
302=1
303=1
304=1
305=1
306=1
307=1
308=2
309=2
310=2
311=3
312=3
313=3
314=3
315=4
316=4
317=4
318=3
319=3
320=3
321=3
322=3
323=3
324=3
325=3
326=3
327=3
328=3
329=3
330=3
331=3
332=3
333=3
334=2
335=2
336=2
337=2
338=2
339=2
340=2
341=2
342=2
343=2
344=2
345=2
346=2
347=3
348=3
349=4
350=4
351=4
352=4
353=4
354=3
355=3
356=2
357=1
358=1
359=1
360=1
361=2
362=2
363=2
364=2
365=2
366=2
367=3
368=3
369=3
370=4
371=4
372=4
373=4
374=4
375=3
376=3
377=2
378=2
379=2
380=1
381=2
382=2
383=2
384=2
385=2
386=2
387=2
388=2
389=2
390=2
391=2
392=2
393=2
394=2
395=3
396=3
397=3
399=0
400=0
[75]
0=75
1=0
2=42
3=85
4=208
5=255
6=255
7=255
8=255
9=255
10=255
11=255
12=255
13=255
14=255
15=255
16=255
17=255
18=255
19=255
20=255
21=255
22=255
23=255
24=255
25=255
26=255
27=255
28=215
29=168
30=146
31=132
32=125
33=122
34=121
35=115
36=111
37=106
38=102
39=98
40=95
41=91
42=88
43=86
44=82
45=80
46=76
47=74
48=70
49=68
50=64
51=62
52=59
53=57
54=55
55=54
56=52
57=51
58=49
59=47
60=45
61=44
62=42
63=40
64=39
65=38
66=36
67=35
68=33
69=31
70=29
71=27
72=26
73=25
74=24
75=22
76=21
77=19
78=18
79=17
80=17
81=18
82=21
83=25
84=29
85=35
86=38
87=40
88=40
89=41
90=40
91=43
92=53
93=71
94=114
95=151
96=191
97=234
98=253
99=255
100=255
101=244
102=220
103=189
104=143
105=111
106=80
107=62
108=52
109=44
110=34
111=28
112=24
113=21
114=21
115=22
116=23
117=24
118=26
119=28
120=29
121=29
122=29
123=27
124=24
125=20
126=17
127=15
128=12
129=12
130=11
131=10
132=10
133=9
134=8
135=8
136=7
137=6
138=6
139=6
140=6
141=8
142=9
143=10
144=10
145=9
146=9
147=8
148=7
149=5
150=5
151=4
152=4
153=3
154=3
155=3
156=3
157=3
158=3
159=4
160=4
161=4
162=5
163=6
164=6
165=7
166=8
167=8
168=8
169=9
170=10
171=11
172=13
173=15
174=16
175=17
176=17
177=16
178=15
179=13
180=13
181=14
182=16
183=18
184=21
185=21
186=22
187=21
188=19
189=16
190=14
191=12
192=12
193=13
194=14
195=15
196=15
197=15
198=13
199=12
200=9
201=7
202=6
203=4
204=5
205=5
206=6
207=6
208=6
209=6
210=6
211=5
212=4
213=4
214=3
215=3
216=3
217=3
218=4
219=4
220=4
221=5
222=5
223=5
224=4
225=4
226=3
227=3
228=2
229=2
230=2
231=2
232=1
233=1
234=1
235=1
236=2
237=2
238=2
239=3
240=3
241=3
242=3
243=3
244=3
245=2
246=2
247=3
248=3
249=3
250=3
251=3
252=3
253=3
254=3
255=2
256=3
257=3
258=3
259=3
260=3
261=3
262=3
263=3
264=3
265=3
266=3
267=3
268=4
269=5
270=6
271=6
272=6
273=6
274=6
275=5
276=4
277=3
278=2
279=2
280=1
281=1
282=1
283=1
284=1
285=2
286=2
287=2
288=2
289=2
290=2
291=2
292=2
293=2
294=2
295=2
296=2
297=2
298=2
299=2
300=2
301=2
302=2
303=2
304=2
305=2
306=2
307=2
308=2
309=2
310=2
311=2
312=2
313=2
314=2
315=2
316=2
317=3
318=3
319=3
320=3
321=3
322=3
323=3
324=3
325=3
326=4
327=4
328=4
329=4
330=4
331=4
332=3
333=3
334=2
335=2
336=2
337=2
338=2
339=2
340=2
341=2
342=2
343=2
344=2
345=2
346=2
347=3
348=3
349=3
350=4
351=4
352=4
353=4
354=3
355=3
356=2
357=1
358=1
359=1
360=1
361=2
362=2
363=2
364=2
365=2
366=2
367=2
368=3
369=3
370=3
371=4
372=4
373=4
374=4
375=3
376=3
377=2
378=1
379=1
380=1
381=1
382=1
383=1
384=1
385=1
386=1
387=1
388=2
389=2
390=2
391=2
392=2
393=2
394=2
395=2
396=2
397=2
399=0
400=0
[76]
0=76
1=0
2=47
3=95
4=222
5=255
6=255
7=255
8=255
9=255
10=255
11=255
12=255
13=255
14=255
15=255
16=255
17=255
18=255
19=255
20=255
21=255
22=255
23=255
24=255
25=255
26=255
27=229
28=192
29=153
30=133
31=126
32=120
33=120
34=116
35=112
36=107
37=104
38=99
39=97
40=93
41=90
42=87
43=85
44=81
45=80
46=78
47=75
48=73
49=69
50=66
51=63
52=61
53=57
54=57
55=54
56=53
57=51
58=50
59=47
60=45
61=43
62=41
63=40
64=38
65=37
66=35
67=33
68=31
69=30
70=28
71=27
72=26
73=25
74=25
75=24
76=23
77=21
78=20
79=18
80=17
81=18
82=20
83=23
84=25
85=28
86=29
87=31
88=32
89=33
90=35
91=42
92=55
93=76
94=118
95=154
96=187
97=226
98=240
99=246
100=246
101=226
102=201
103=172
104=128
105=102
106=76
107=64
108=59
109=53
110=46
111=40
112=35
113=30
114=27
115=24
116=22
117=22
118=22
119=21
120=21
121=19
122=16
123=14
124=11
125=9
126=9
127=9
128=10
129=10
130=10
131=10
132=10
133=9
134=8
135=7
136=6
137=6
138=6
139=6
140=7
141=7
142=8
143=8
144=8
145=8
146=7
147=6
148=5
149=4
150=3
151=2
152=2
153=2
154=2
155=3
156=3
157=3
158=3
159=3
160=2
161=2
162=2
163=2
164=2
165=3
166=4
167=5
168=6
169=7
170=9
171=10
172=13
173=14
174=14
175=15
176=14
177=13
178=12
179=11
180=11
181=13
182=15
183=18
184=20
185=20
186=20
187=19
188=17
189=14
190=11
191=9
192=9
193=11
194=13
195=15
196=15
197=15
198=14
199=13
200=11
201=9
202=7
203=6
204=6
205=6
206=6
207=6
208=5
209=5
210=4
211=4
212=3
213=3
214=3
215=4
216=4
217=5
218=5
219=6
220=6
221=6
222=6
223=5
224=4
225=4
226=3
227=3
228=2
229=2
230=2
231=2
232=2
233=2
234=2
235=2
236=2
237=2
238=2
239=2
240=2
241=2
242=2
243=2
244=2
245=2
246=2
247=3
248=3
249=3
250=3
251=3
252=3
253=3
254=3
255=3
256=3
257=3
258=4
259=4
260=4
261=4
262=4
263=3
264=3
265=3
266=3
267=3
268=4
269=5
270=5
271=6
272=6
273=5
274=5
275=4
276=3
277=3
278=2
279=1
280=1
281=1
282=1
283=2
284=2
285=2
286=3
287=3
288=3
289=3
290=3
291=3
292=3
293=3
294=3
295=3
296=3
297=3
298=3
299=2
300=2
301=2
302=2
303=1
304=1
305=1
306=1
307=1
308=1
309=1
310=1
311=1
312=1
313=1
314=1
315=1
316=1
317=2
318=2
319=2
320=2
321=3
322=3
323=3
324=4
325=4
326=4
327=5
328=5
329=5
330=5
331=4
332=3
333=3
334=2
335=2
336=2
337=2
338=3
339=3
340=3
341=3
342=3
343=3
344=3
345=3
346=3
347=3
348=4
349=5
350=5
351=6
352=6
353=5
354=5
355=4
356=3
357=2
358=1
359=1
360=2
361=2
362=2
363=3
364=3
365=3
366=3
367=3
368=3
369=4
370=4
371=4
372=5
373=5
374=5
375=5
376=4
377=4
378=3
379=3
380=3
381=3
382=2
383=2
384=2
385=2
386=1
387=1
388=1
389=1
390=2
391=2
392=2
393=2
394=2
395=2
396=2
397=2
399=0
400=0
[77]
0=77
1=0
2=41
3=83
4=203
5=255
6=255
7=255
8=255
9=255
10=255
11=255
12=255
13=255
14=255
15=255
16=255
17=255
18=255
19=255
20=255
21=255
22=255
23=255
24=255
25=255
26=255
27=236
28=199
29=156
30=138
31=126
32=120
33=116
34=116
35=110
36=105
37=100
38=97
39=93
40=91
41=86
42=84
43=82
44=77
45=76
46=72
47=70
48=66
49=64
50=60
51=58
52=55
53=54
54=52
55=51
56=49
57=48
58=46
59=44
60=42
61=41
62=39
63=37
64=37
65=35
66=34
67=33
68=32
69=31
70=29
71=28
72=27
73=26
74=25
75=25
76=23
77=22
78=20
79=19
80=17
81=17
82=20
83=22
84=25
85=27
86=30
87=31
88=32
89=33
90=33
91=39
92=48
93=64
94=96
95=122
96=148
97=174
98=185
99=188
100=188
101=172
102=154
103=130
104=98
105=75
106=58
107=49
108=45
109=41
110=37
111=34
112=32
113=29
114=28
115=26
116=24
117=23
118=23
119=22
120=21
121=19
122=16
123=14
124=11
125=9
126=9
127=9
128=10
129=10
130=10
131=10
132=9
133=9
134=7
135=6
136=5
137=5
138=4
139=4
140=5
141=5
142=5
143=5
144=5
145=5
146=4
147=4
148=3
149=3
150=2
151=2
152=2
153=3
154=4
155=4
156=4
157=4
158=3
159=3
160=2
161=1
162=1
163=1
164=2
165=2
166=3
167=4
168=5
169=6
170=7
171=8
172=10
173=11
174=12
175=12
176=12
177=11
178=10
179=9
180=10
181=12
182=14
183=16
184=17
185=17
186=17
187=17
188=15
189=13
190=11
191=9
192=9
193=10
194=12
195=12
196=13
197=12
198=11
199=10
200=8
201=6
202=5
203=4
204=4
205=4
206=5
207=5
208=4
209=4
210=3
211=3
212=3
213=3
214=4
215=4
216=5
217=5
218=6
219=6
220=5
221=5
222=4
223=4
224=3
225=3
226=2
227=2
228=2
229=2
230=2
231=2
232=2
233=2
234=2
235=2
236=2
237=2
238=3
239=3
240=3
241=4
242=4
243=4
244=4
245=4
246=4
247=3
248=3
249=3
250=3
251=3
252=3
253=3
254=3
255=3
256=3
257=3
258=3
259=3
260=3
261=2
262=2
263=2
264=1
265=1
266=1
267=2
268=2
269=3
270=4
271=4
272=4
273=5
274=5
275=4
276=4
277=3
278=3
279=2
280=2
281=2
282=2
283=2
284=2
285=3
286=3
287=3
288=3
289=3
290=3
291=3
292=3
293=3
294=2
295=2
296=2
297=2
298=2
299=1
300=1
301=1
302=1
303=1
304=1
305=2
306=2
307=2
308=2
309=2
310=2
311=2
312=2
313=2
314=2
315=2
316=2
317=2
318=2
319=2
320=2
321=2
322=3
323=3
324=4
325=5
326=5
327=5
328=5
329=5
330=4
331=4
332=3
333=3
334=3
335=3
336=3
337=3
338=3
339=3
340=3
341=3
342=3
343=3
344=2
345=2
346=2
347=3
348=3
349=4
350=4
351=4
352=4
353=4
354=3
355=3
356=2
357=1
358=1
359=0
360=1
361=1
362=1
363=1
364=1
365=1
366=1
367=1
368=1
369=2
370=2
371=3
372=3
373=4
374=4
375=4
376=4
377=4
378=3
379=3
380=2
381=1
382=1
383=1
384=1
385=1
386=1
387=1
388=2
389=2
390=2
391=2
392=2
393=2
394=2
395=2
396=2
397=2
399=0
400=0
[78]
0=78
1=0
2=45
3=91
4=216
5=255
6=255
7=255
8=255
9=255
10=255
11=255
12=255
13=255
14=255
15=255
16=255
17=255
18=255
19=255
20=255
21=255
22=255
23=255
24=255
25=255
26=244
27=212
28=177
29=143
30=126
31=120
32=115
33=115
34=112
35=107
36=103
37=100
38=96
39=94
40=91
41=88
42=85
43=84
44=80
45=78
46=76
47=72
48=69
49=66
50=63
51=59
52=58
53=54
54=54
55=52
56=51
57=49
58=47
59=45
60=42
61=41
62=38
63=37
64=36
65=35
66=33
67=32
68=31
69=30
70=29
71=28
72=27
73=27
74=27
75=27
76=26
77=25
78=24
79=23
80=24
81=27
82=33
83=39
84=45
85=53
86=57
87=60
88=61
89=60
90=59
91=58
92=65
93=74
94=96
95=114
96=131
97=148
98=154
99=155
100=154
101=140
102=125
103=107
104=81
105=63
106=50
107=44
108=41
109=40
110=39
111=40
112=40
113=39
114=38
115=36
116=32
117=29
118=27
119=23
120=20
121=17
122=13
123=10
124=9
125=9
126=9
127=11
128=13
129=13
130=14
131=14
132=14
133=13
134=11
135=10
136=9
137=8
138=7
139=7
140=7
141=8
142=8
143=7
144=7
145=6
146=5
147=5
148=4
149=3
150=3
151=4
152=4
153=4
154=5
155=5
156=5
157=6
158=6
159=6
160=6
161=5
162=5
163=6
164=6
165=6
166=6
167=6
168=5
169=5
170=6
171=7
172=9
173=10
174=11
175=11
176=11
177=11
178=11
179=9
180=9
181=10
182=11
183=13
184=14
185=14
186=13
187=12
188=10
189=9
190=7
191=5
192=5
193=6
194=8
195=10
196=10
197=10
198=10
199=9
200=8
201=6
202=5
203=4
204=4
205=4
206=5
207=5
208=4
209=4
210=3
211=3
212=3
213=4
214=5
215=6
216=6
217=7
218=7
219=7
220=7
221=6
222=6
223=5
224=4
225=3
226=3
227=2
228=3
229=3
230=3
231=3
232=3
233=3
234=3
235=2
236=2
237=2
238=2
239=1
240=1
241=1
242=1
243=1
244=1
245=1
246=1
247=2
248=2
249=3
250=3
251=3
252=3
253=3
254=3
255=3
256=2
257=2
258=2
259=2
260=2
261=1
262=1
263=1
264=1
265=1
266=2
267=2
268=2
269=3
270=3
271=4
272=4
273=4
274=4
275=4
276=4
277=3
278=3
279=2
280=2
281=2
282=2
283=2
284=2
285=3
286=3
287=3
288=3
289=3
290=3
291=3
292=3
293=2
294=2
295=2
296=2
297=2
298=2
299=2
300=1
301=1
302=1
303=2
304=2
305=2
306=2
307=2
308=2
309=2
310=2
311=2
312=2
313=2
314=2
315=2
316=2
317=2
318=2
319=2
320=3
321=3
322=4
323=5
324=5
325=6
326=6
327=6
328=5
329=5
330=4
331=4
332=3
333=3
334=2
335=2
336=2
337=3
338=2
339=2
340=2
341=2
342=2
343=2
344=2
345=2
346=2
347=3
348=3
349=4
350=4
351=4
352=4
353=4
354=3
355=3
356=2
357=1
358=0
359=0
360=0
361=0
362=0
363=0
364=0
365=0
366=1
367=1
368=1
369=2
370=3
371=3
372=3
373=4
374=4
375=3
376=3
377=3
378=2
379=2
380=1
381=1
382=1
383=1
384=1
385=1
386=1
387=1
388=1
389=1
390=1
391=1
392=1
393=1
394=2
395=2
396=2
397=2
399=0
400=0
[79]
0=79
1=0
2=41
3=81
4=202
5=255
6=255
7=255
8=255
9=255
10=255
11=255
12=255
13=255
14=255
15=255
16=255
17=255
18=255
19=255
20=255
21=255
22=255
23=255
24=255
25=255
26=255
27=229
28=191
29=151
30=135
31=123
32=118
33=115
34=114
35=108
36=103
37=99
38=95
39=92
40=90
41=86
42=83
43=82
44=77
45=76
46=71
47=69
48=64
49=62
50=58
51=57
52=54
53=53
54=51
55=50
56=49
57=47
58=46
59=43
60=42
61=40
62=39
63=37
64=36
65=35
66=33
67=32
68=31
69=29
70=28
71=26
72=25
73=25
74=25
75=27
76=27
77=27
78=26
79=27
80=28
81=30
82=36
83=43
84=51
85=62
86=69
87=77
88=80
89=80
90=79
91=78
92=78
93=82
94=95
95=106
96=115
97=122
98=123
99=123
100=117
101=103
102=89
103=73
104=52
105=38
106=30
107=26
108=25
109=26
110=27
111=29
112=31
113=33
114=33
115=33
116=31
117=29
118=26
119=23
120=21
121=17
122=13
123=10
124=8
125=8
126=8
127=10
128=11
129=12
130=12
131=13
132=13
133=12
134=11
135=10
136=9
137=8
138=8
139=9
140=10
141=11
142=11
143=11
144=10
145=9
146=8
147=6
148=5
149=4
150=3
151=3
152=4
153=4
154=5
155=6
156=7
157=8
158=8
159=8
160=8
161=8
162=8
163=8
164=8
165=8
166=8
167=7
168=7
169=8
170=9
171=11
172=13
173=15
174=16
175=17
176=16
177=16
178=14
179=12
180=11
181=11
182=12
183=13
184=14
185=14
186=13
187=12
188=10
189=8
190=6
191=4
192=3
193=3
194=3
195=4
196=4
197=4
198=4
199=4
200=4
201=4
202=4
203=3
204=4
205=4
206=4
207=4
208=4
209=3
210=3
211=3
212=3
213=3
214=4
215=4
216=5
217=5
218=5
219=5
220=5
221=4
222=3
223=3
224=2
225=2
226=2
227=2
228=2
229=3
230=3
231=3
232=3
233=3
234=3
235=2
236=2
237=2
238=2
239=2
240=2
241=2
242=2
243=2
244=2
245=2
246=2
247=3
248=3
249=3
250=3
251=3
252=3
253=2
254=2
255=2
256=2
257=2
258=1
259=1
260=1
261=1
262=1
263=1
264=1
265=1
266=1
267=1
268=2
269=2
270=2
271=3
272=3
273=3
274=3
275=3
276=3
277=2
278=2
279=2
280=1
281=1
282=2
283=2
284=2
285=2
286=3
287=3
288=3
289=3
290=3
291=3
292=3
293=3
294=3
295=3
296=3
297=3
298=3
299=2
300=2
301=2
302=2
303=2
304=2
305=2
306=2
307=2
308=2
309=2
310=2
311=2
312=2
313=2
314=2
315=2
316=2
317=2
318=1
319=1
320=1
321=1
322=2
323=3
324=4
325=5
326=5
327=5
328=5
329=5
330=5
331=4
332=3
333=2
334=2
335=1
336=1
337=1
338=1
339=1
340=2
341=2
342=2
343=2
344=2
345=2
346=2
347=2
348=2
349=3
350=3
351=3
352=3
353=2
354=2
355=2
356=1
357=1
358=1
359=1
360=1
361=1
362=1
363=1
364=1
365=1
366=1
367=1
368=1
369=2
370=2
371=2
372=2
373=3
374=3
375=3
376=3
377=3
378=2
379=2
380=2
381=2
382=2
383=1
384=1
385=1
386=1
387=0
388=0
389=0
390=1
391=1
392=1
393=1
394=1
395=1
396=1
397=1
399=0
400=0
[80]
0=80
1=0
2=44
3=90
4=216
5=255
6=255
7=255
8=255
9=255
10=255
11=255
12=255
13=255
14=255
15=255
16=255
17=255
18=255
19=255
20=255
21=255
22=255
23=255
24=255
25=255
26=241
27=208
28=174
29=140
30=123
31=118
32=113
33=113
34=110
35=104
36=100
37=98
38=94
39=92
40=89
41=86
42=83
43=82
44=78
45=76
46=74
47=69
48=68
49=63
50=61
51=58
52=56
53=53
54=53
55=51
56=50
57=48
58=46
59=44
60=42
61=40
62=38
63=38
64=36
65=35
66=33
67=32
68=30
69=29
70=28
71=26
72=25
73=25
74=26
75=27
76=28
77=27
78=27
79=26
80=26
81=28
82=36
83=50
84=65
85=91
86=108
87=127
88=137
89=138
90=135
91=130
92=115
93=103
94=96
95=92
96=92
97=92
98=90
99=87
100=81
101=69
102=59
103=48
104=33
105=24
106=17
107=13
108=11
109=11
110=12
111=13
112=15
113=17
114=19
115=20
116=20
117=20
118=19
119=18
120=16
121=14
122=12
123=10
124=9
125=9
126=9
127=10
128=10
129=10
130=10
131=10
132=10
133=10
134=9
135=8
136=7
137=6
138=6
139=7
140=7
141=8
142=8
143=8
144=8
145=7
146=6
147=6
148=6
149=5
150=6
151=7
152=7
153=8
154=9
155=10
156=11
157=11
158=12
159=12
160=13
161=13
162=13
163=14
164=14
165=14
166=13
167=13
168=11
169=11
170=10
171=11
172=12
173=13
174=14
175=14
176=13
177=13
178=11
179=10
180=8
181=8
182=9
183=10
184=11
185=11
186=12
187=12
188=11
189=10
190=9
191=7
192=5
193=4
194=3
195=3
196=3
197=4
198=4
199=4
200=3
201=3
202=3
203=3
204=2
205=2
206=2
207=2
208=2
209=2
210=3
211=3
212=3
213=4
214=5
215=5
216=6
217=6
218=7
219=7
220=6
221=6
222=5
223=5
224=3
225=3
226=2
227=2
228=2
229=2
230=2
231=3
232=3
233=4
234=4
235=4
236=4
237=4
238=5
239=5
240=5
241=5
242=5
243=5
244=4
245=4
246=3
247=2
248=2
249=1
250=1
251=1
252=1
253=1
254=1
255=1
256=1
257=1
258=1
259=1
260=1
261=1
262=0
263=0
264=1
265=1
266=1
267=1
268=1
269=2
270=2
271=3
272=3
273=3
274=3
275=3
276=3
277=3
278=3
279=3
280=2
281=2
282=2
283=2
284=2
285=2
286=2
287=2
288=2
289=2
290=2
291=2
292=2
293=2
294=2
295=2
296=2
297=2
298=2
299=2
300=2
301=2
302=2
303=2
304=2
305=2
306=2
307=2
308=2
309=3
310=3
311=3
312=3
313=3
314=2
315=2
316=2
317=2
318=2
319=2
320=2
321=2
322=3
323=4
324=5
325=6
326=6
327=6
328=6
329=5
330=5
331=4
332=3
333=2
334=1
335=1
336=1
337=1
338=2
339=2
340=2
341=2
342=2
343=2
344=2
345=2
346=2
347=1
348=1
349=2
350=2
351=2
352=1
353=1
354=1
355=1
356=1
357=1
358=1
359=1
360=1
361=1
362=1
363=1
364=1
365=1
366=1
367=1
368=1
369=2
370=2
371=2
372=2
373=2
374=3
375=3
376=3
377=2
378=2
379=2
380=1
381=1
382=1
383=1
384=1
385=1
386=1
387=1
388=1
389=1
390=2
391=2
392=2
393=2
394=2
395=2
396=2
397=2
399=0
400=0
[81]
0=81
1=0
2=41
3=79
4=199
5=255
6=255
7=255
8=255
9=255
10=255
11=255
12=255
13=255
14=255
15=255
16=255
17=255
18=255
19=255
20=255
21=255
22=255
23=255
24=255
25=255
26=252
27=225
28=188
29=148
30=133
31=122
32=117
33=114
34=113
35=107
36=102
37=97
38=93
39=91
40=88
41=84
42=81
43=80
44=75
45=74
46=69
47=67
48=62
49=60
50=56
51=55
52=53
53=52
54=51
55=49
56=49
57=47
58=45
59=43
60=41
61=39
62=38
63=37
64=36
65=35
66=34
67=33
68=32
69=31
70=29
71=27
72=26
73=26
74=27
75=29
76=30
77=31
78=31
79=30
80=29
81=29
82=37
83=51
84=70
85=104
86=127
87=156
88=171
89=174
90=172
91=163
92=142
93=124
94=110
95=96
96=90
97=88
98=84
99=78
100=71
101=58
102=48
103=37
104=25
105=18
106=15
107=17
108=18
109=19
110=20
111=19
112=19
113=19
114=18
115=18
116=17
117=16
118=15
119=15
120=14
121=12
122=11
123=10
124=9
125=8
126=8
127=7
128=6
129=5
130=5
131=5
132=4
133=5
134=5
135=6
136=7
137=8
138=9
139=10
140=11
141=11
142=10
143=10
144=9
145=8
146=8
147=7
148=7
149=7
150=7
151=8
152=8
153=8
154=8
155=9
156=9
157=9
158=9
159=10
160=11
161=12
162=13
163=14
164=15
165=14
166=14
167=13
168=11
169=10
170=9
171=10
172=13
173=14
174=16
175=16
176=16
177=16
178=14
179=12
180=11
181=10
182=10
183=11
184=12
185=13
186=13
187=13
188=12
189=11
190=10
191=7
192=6
193=4
194=3
195=2
196=1
197=1
198=2
199=2
200=3
201=3
202=3
203=3
204=3
205=3
206=3
207=2
208=2
209=2
210=3
211=3
212=3
213=3
214=4
215=4
216=4
217=4
218=4
219=4
220=4
221=3
222=3
223=2
224=2
225=2
226=2
227=2
228=2
229=2
230=3
231=3
232=3
233=2
234=2
235=2
236=2
237=2
238=3
239=3
240=4
241=4
242=4
243=4
244=4
245=3
246=3
247=2
248=2
249=1
250=1
251=1
252=1
253=1
254=1
255=1
256=1
257=1
258=1
259=1
260=1
261=1
262=1
263=1
264=1
265=1
266=1
267=1
268=1
269=2
270=2
271=3
272=3
273=3
274=3
275=3
276=3
277=3
278=3
279=2
280=2
281=2
282=2
283=1
284=1
285=1
286=1
287=1
288=1
289=1
290=1
291=1
292=1
293=1
294=1
295=1
296=1
297=1
298=1
299=2
300=2
301=2
302=2
303=3
304=3
305=2
306=2
307=2
308=2
309=2
310=2
311=2
312=2
313=2
314=2
315=2
316=2
317=2
318=2
319=2
320=2
321=3
322=4
323=5
324=6
325=6
326=7
327=7
328=7
329=7
330=6
331=5
332=4
333=3
334=2
335=1
336=1
337=1
338=1
339=2
340=2
341=2
342=2
343=2
344=2
345=1
346=1
347=1
348=1
349=1
350=1
351=1
352=1
353=1
354=1
355=1
356=1
357=1
358=1
359=0
360=0
361=0
362=0
363=0
364=0
365=0
366=0
367=1
368=1
369=1
370=1
371=2
372=2
373=2
374=2
375=2
376=2
377=2
378=2
379=1
380=1
381=1
382=1
383=1
384=1
385=1
386=1
387=1
388=1
389=1
390=1
391=1
392=2
393=2
394=2
395=2
396=2
397=2
399=0
400=0
[82]
0=82
1=0
2=42
3=88
4=214
5=255
6=255
7=255
8=255
9=255
10=255
11=255
12=255
13=255
14=255
15=255
16=255
17=255
18=255
19=255
20=255
21=255
22=255
23=255
24=255
25=255
26=241
27=210
28=175
29=140
30=123
31=117
32=112
33=111
34=108
35=103
36=98
37=96
38=92
39=90
40=88
41=85
42=83
43=82
44=78
45=76
46=74
47=69
48=67
49=63
50=60
51=57
52=56
53=53
54=53
55=52
56=50
57=49
58=46
59=44
60=42
61=40
62=38
63=37
64=35
65=34
66=32
67=31
68=29
69=29
70=28
71=26
72=26
73=27
74=29
75=32
76=36
77=40
78=42
79=44
80=46
81=51
82=67
83=93
84=121
85=172
86=203
87=238
88=252
89=254
90=243
91=227
92=187
93=152
94=122
95=89
96=72
97=60
98=46
99=37
100=29
101=22
102=17
103=16
104=17
105=20
106=25
107=28
108=30
109=31
110=31
111=31
112=30
113=28
114=26
115=24
116=22
117=20
118=18
119=17
120=16
121=15
122=13
123=12
124=10
125=9
126=9
127=8
128=7
129=6
130=6
131=6
132=6
133=6
134=6
135=6
136=7
137=8
138=8
139=10
140=10
141=11
142=10
143=10
144=10
145=10
146=9
147=9
148=9
149=9
150=9
151=10
152=11
153=12
154=13
155=14
156=14
157=15
158=15
159=15
160=15
161=16
162=17
163=18
164=19
165=20
166=19
167=18
168=16
169=13
170=10
171=10
172=10
173=11
174=11
175=12
176=12
177=12
178=12
179=10
180=9
181=8
182=7
183=8
184=9
185=9
186=10
187=11
188=11
189=11
190=10
191=9
192=7
193=6
194=4
195=3
196=3
197=2
198=2
199=2
200=2
201=2
202=2
203=2
204=2
205=2
206=2
207=2
208=1
209=1
210=1
211=1
212=2
213=2
214=3
215=3
216=3
217=4
218=4
219=4
220=5
221=4
222=4
223=4
224=3
225=3
226=3
227=2
228=2
229=2
230=2
231=2
232=2
233=2
234=2
235=1
236=1
237=1
238=1
239=2
240=2
241=2
242=2
243=2
244=2
245=2
246=2
247=2
248=1
249=1
250=1
251=1
252=1
253=1
254=1
255=2
256=2
257=2
258=2
259=2
260=2
261=2
262=2
263=1
264=1
265=1
266=1
267=1
268=2
269=2
270=3
271=3
272=3
273=3
274=3
275=3
276=3
277=2
278=2
279=1
280=1
281=1
282=1
283=1
284=1
285=1
286=1
287=1
288=1
289=1
290=1
291=1
292=1
293=1
294=1
295=2
296=2
297=2
298=2
299=2
300=2
301=3
302=3
303=3
304=3
305=2
306=2
307=2
308=2
309=1
310=1
311=2
312=2
313=2
314=2
315=2
316=2
317=2
318=2
319=2
320=3
321=4
322=5
323=6
324=6
325=7
326=7
327=7
328=7
329=6
330=6
331=5
332=4
333=3
334=2
335=2
336=1
337=1
338=1
339=1
340=1
341=1
342=1
343=1
344=1
345=0
346=0
347=0
348=0
349=0
350=0
351=1
352=1
353=1
354=1
355=1
356=1
357=1
358=1
359=1
360=1
361=1
362=1
363=1
364=1
365=1
366=1
367=1
368=1
369=1
370=1
371=1
372=1
373=1
374=1
375=1
376=2
377=2
378=2
379=2
380=2
381=1
382=1
383=1
384=1
385=1
386=1
387=1
388=1
389=1
390=1
391=1
392=1
393=1
394=1
395=1
396=1
397=1
399=0
400=0
[83]
0=83
1=0
2=40
3=77
4=192
5=255
6=255
7=255
8=255
9=255
10=255
11=255
12=255
13=255
14=255
15=255
16=255
17=255
18=255
19=255
20=255
21=255
22=255
23=255
24=255
25=255
26=241
27=213
28=179
29=141
30=127
31=117
32=112
33=109
34=108
35=102
36=97
37=93
38=90
39=88
40=86
41=82
42=80
43=78
44=74
45=73
46=68
47=65
48=61
49=59
50=55
51=53
52=52
53=50
54=50
55=49
56=48
57=46
58=45
59=42
60=41
61=39
62=38
63=36
64=35
65=34
66=32
67=31
68=30
69=28
70=27
71=25
72=24
73=24
74=25
75=28
76=32
77=36
78=40
79=46
80=50
81=58
82=77
83=103
84=136
85=189
86=226
87=255
88=255
89=255
90=255
91=251
92=208
93=168
94=134
95=96
96=75
97=62
98=48
99=38
100=30
101=22
102=17
103=15
104=16
105=19
106=23
107=27
108=29
109=32
110=33
111=32
112=32
113=30
114=29
115=27
116=25
117=22
118=21
119=19
120=18
121=17
122=15
123=14
124=12
125=11
126=11
127=10
128=9
129=8
130=8
131=8
132=8
133=7
134=7
135=6
136=6
137=6
138=7
139=8
140=8
141=9
142=10
143=10
144=10
145=10
146=10
147=11
148=11
149=11
150=12
151=13
152=14
153=15
154=16
155=16
156=16
157=16
158=14
159=14
160=13
161=14
162=16
163=18
164=19
165=20
166=20
167=19
168=17
169=14
170=11
171=10
172=10
173=11
174=11
175=12
176=12
177=12
178=12
179=11
180=9
181=8
182=7
183=7
184=7
185=8
186=8
187=8
188=8
189=7
190=7
191=6
192=5
193=4
194=3
195=3
196=3
197=3
198=3
199=2
200=2
201=2
202=2
203=1
204=1
205=1
206=1
207=1
208=1
209=1
210=2
211=2
212=2
213=3
214=3
215=3
216=3
217=4
218=4
219=4
220=4
221=4
222=3
223=3
224=3
225=3
226=3
227=2
228=2
229=2
230=3
231=3
232=3
233=3
234=3
235=3
236=3
237=2
238=2
239=2
240=3
241=3
242=3
243=4
244=4
245=3
246=3
247=3
248=2
249=2
250=1
251=1
252=1
253=1
254=1
255=1
256=1
257=1
258=2
259=1
260=1
261=1
262=1
263=1
264=1
265=1
266=2
267=2
268=3
269=3
270=4
271=4
272=4
273=4
274=4
275=4
276=3
277=3
278=2
279=2
280=2
281=2
282=2
283=3
284=3
285=3
286=3
287=3
288=3
289=2
290=2
291=2
292=1
293=1
294=1
295=1
296=1
297=1
298=2
299=2
300=3
301=3
302=3
303=3
304=3
305=3
306=3
307=3
308=2
309=2
310=2
311=2
312=2
313=2
314=2
315=2
316=2
317=2
318=2
319=2
320=3
321=3
322=4
323=5
324=6
325=7
326=7
327=7
328=7
329=7
330=6
331=6
332=4
333=3
334=3
335=2
336=1
337=1
338=1
339=1
340=1
341=1
342=1
343=1
344=1
345=1
346=1
347=1
348=1
349=1
350=1
351=1
352=1
353=0
354=0
355=0
356=0
357=0
358=0
359=0
360=1
361=1
362=1
363=2
364=2
365=2
366=2
367=2
368=2
369=2
370=1
371=1
372=1
373=1
374=1
375=1
376=1
377=1
378=1
379=1
380=1
381=1
382=1
383=1
384=1
385=1
386=1
387=1
388=1
389=1
390=1
391=1
392=1
393=1
394=1
395=1
396=1
397=1
399=0
400=0
[84]
0=84
1=0
2=41
3=85
4=210
5=255
6=255
7=255
8=255
9=255
10=255
11=255
12=255
13=255
14=255
15=255
16=255
17=255
18=255
19=255
20=255
21=255
22=255
23=255
24=255
25=255
26=228
27=199
28=165
29=133
30=118
31=113
32=108
33=108
34=105
35=100
36=96
37=94
38=90
39=88
40=85
41=82
42=80
43=79
44=75
45=73
46=71
47=66
48=64
49=60
50=57
51=55
52=53
53=51
54=51
55=49
56=48
57=47
58=44
59=42
60=40
61=39
62=36
63=36
64=34
65=32
66=30
67=29
68=27
69=26
70=25
71=24
72=24
73=24
74=26
75=28
76=33
77=37
78=42
79=48
80=53
81=63
82=87
83=122
84=161
85=228
86=255
87=255
88=255
89=255
90=255
91=255
92=236
93=190
94=145
95=103
96=81
97=70
98=59
99=51
100=45
101=37
102=32
103=29
104=27
105=25
106=25
107=26
108=27
109=28
110=28
111=27
112=27
113=25
114=23
115=22
116=20
117=18
118=17
119=16
120=16
121=15
122=14
123=14
124=13
125=13
126=13
127=12
128=11
129=11
130=10
131=10
132=9
133=8
134=8
135=7
136=6
137=7
138=7
139=8
140=9
141=9
142=10
143=9
144=9
145=8
146=7
147=7
148=7
149=8
150=9
151=11
152=13
153=16
154=18
155=18
156=18
157=18
158=16
159=15
160=15
161=15
162=18
163=20
164=22
165=23
166=23
167=22
168=20
169=18
170=14
171=13
172=13
173=14
174=14
175=15
176=16
177=16
178=16
179=16
180=14
181=12
182=10
183=9
184=9
185=9
186=9
187=8
188=8
189=7
190=7
191=5
192=4
193=4
194=4
195=4
196=4
197=4
198=4
199=4
200=4
201=3
202=3
203=3
204=3
205=3
206=3
207=3
208=2
209=2
210=3
211=4
212=5
213=6
214=6
215=7
216=7
217=7
218=6
219=6
220=5
221=4
222=3
223=3
224=2
225=2
226=1
227=1
228=1
229=2
230=2
231=3
232=3
233=3
234=3
235=3
236=3
237=3
238=3
239=3
240=3
241=3
242=3
243=3
244=3
245=3
246=2
247=2
248=1
249=1
250=1
251=1
252=1
253=1
254=1
255=1
256=2
257=2
258=2
259=2
260=2
261=2
262=2
263=2
264=3
265=3
266=4
267=5
268=5
269=6
270=6
271=6
272=6
273=6
274=5
275=5
276=4
277=3
278=3
279=3
280=2
281=2
282=3
283=3
284=3
285=3
286=3
287=3
288=3
289=3
290=3
291=2
292=2
293=2
294=2
295=2
296=1
297=1
298=1
299=2
300=2
301=3
302=3
303=3
304=3
305=3
306=2
307=2
308=2
309=1
310=1
311=1
312=1
313=1
314=1
315=1
316=2
317=2
318=2
319=3
320=3
321=4
322=5
323=6
324=7
325=7
326=7
327=7
328=7
329=6
330=5
331=4
332=3
333=2
334=1
335=1
336=1
337=1
338=1
339=2
340=2
341=2
342=2
343=2
344=1
345=1
346=1
347=1
348=1
349=1
350=1
351=1
352=1
353=1
354=1
355=1
356=1
357=1
358=1
359=1
360=2
361=2
362=3
363=3
364=3
365=3
366=3
367=3
368=3
369=2
370=2
371=1
372=1
373=1
374=1
375=1
376=2
377=2
378=2
379=3
380=3
381=3
382=3
383=3
384=3
385=2
386=2
387=2
388=2
389=1
390=1
391=1
392=1
393=1
394=1
395=1
396=1
397=1
399=0
400=0
[85]
0=85
1=0
2=38
3=76
4=185
5=255
6=255
7=255
8=255
9=255
10=255
11=255
12=255
13=255
14=255
15=255
16=255
17=255
18=255
19=255
20=255
21=255
22=255
23=255
24=255
25=255
26=230
27=203
28=170
29=135
30=122
31=112
32=108
33=105
34=104
35=99
36=95
37=92
38=89
39=86
40=85
41=81
42=79
43=77
44=72
45=71
46=66
47=64
48=59
49=57
50=53
51=52
52=50
53=49
54=48
55=47
56=47
57=45
58=44
59=41
60=40
61=38
62=37
63=36
64=34
65=32
66=30
67=29
68=26
69=25
70=24
71=23
72=22
73=23
74=24
75=27
76=30
77=34
78=37
79=42
80=46
81=54
82=75
83=104
84=141
85=199
86=238
87=255
88=255
89=255
90=255
91=255
92=215
93=171
94=134
95=95
96=73
97=62
98=49
99=41
100=35
101=29
102=26
103=25
104=25
105=25
106=25
107=25
108=25
109=25
110=24
111=22
112=21
113=19
114=18
115=17
116=16
117=15
118=15
119=13
120=12
121=11
122=9
123=9
124=8
125=8
126=8
127=8
128=8
129=8
130=8
131=8
132=7
133=7
134=6
135=6
136=6
137=6
138=6
139=7
140=8
141=9
142=9
143=9
144=9
145=9
146=10
147=10
148=10
149=11
150=12
151=14
152=16
153=17
154=19
155=19
156=19
157=18
158=16
159=14
160=13
161=13
162=15
163=18
164=20
165=21
166=21
167=21
168=19
169=17
170=13
171=11
172=10
173=9
174=9
175=9
176=10
177=10
178=10
179=10
180=9
181=8
182=7
183=7
184=7
185=7
186=7
187=7
188=7
189=7
190=6
191=6
192=5
193=4
194=3
195=3
196=3
197=3
198=3
199=4
200=4
201=4
202=4
203=4
204=4
205=4
206=4
207=4
208=3
209=3
210=3
211=4
212=4
213=5
214=5
215=5
216=5
217=5
218=5
219=5
220=5
221=5
222=4
223=4
224=4
225=3
226=3
227=2
228=2
229=1
230=1
231=2
232=2
233=2
234=3
235=3
236=3
237=3
238=3
239=3
240=3
241=3
242=3
243=3
244=3
245=3
246=2
247=2
248=2
249=2
250=1
251=1
252=1
253=1
254=2
255=2
256=2
257=2
258=2
259=3
260=3
261=3
262=3
263=3
264=3
265=3
266=3
267=4
268=4
269=4
270=4
271=4
272=4
273=4
274=4
275=3
276=3
277=2
278=2
279=2
280=2
281=3
282=3
283=3
284=3
285=3
286=3
287=2
288=2
289=2
290=2
291=1
292=1
293=1
294=1
295=1
296=1
297=1
298=2
299=2
300=3
301=3
302=4
303=4
304=3
305=3
306=3
307=2
308=1
309=1
310=0
311=0
312=0
313=1
314=1
315=2
316=2
317=2
318=2
319=2
320=2
321=3
322=3
323=4
324=4
325=5
326=5
327=5
328=5
329=5
330=4
331=3
332=2
333=2
334=1
335=1
336=1
337=1
338=1
339=1
340=1
341=1
342=1
343=1
344=1
345=1
346=1
347=1
348=1
349=1
350=1
351=1
352=1
353=1
354=1
355=1
356=1
357=1
358=1
359=1
360=2
361=2
362=2
363=2
364=2
365=2
366=2
367=2
368=2
369=1
370=1
371=1
372=1
373=1
374=1
375=1
376=2
377=2
378=3
379=3
380=3
381=3
382=3
383=3
384=2
385=2
386=1
387=1
388=1
389=1
390=1
391=1
392=1
393=1
394=1
395=1
396=1
397=1
399=0
400=0
[86]
0=86
1=0
2=41
3=83
4=206
5=255
6=255
7=255
8=255
9=255
10=255
11=255
12=255
13=255
14=255
15=255
16=255
17=255
18=255
19=255
20=255
21=255
22=255
23=255
24=255
25=255
26=218
27=190
28=157
29=127
30=114
31=109
32=105
33=105
34=102
35=97
36=93
37=91
38=88
39=86
40=83
41=81
42=78
43=77
44=73
45=72
46=69
47=65
48=63
49=59
50=56
51=53
52=52
53=50
54=50
55=48
56=47
57=46
58=44
59=42
60=40
61=40
62=38
63=38
64=36
65=35
66=33
67=31
68=29
69=27
70=25
71=24
72=24
73=24
74=26
75=28
76=29
77=30
78=29
79=29
80=31
81=36
82=57
83=87
84=122
85=183
86=220
87=255
88=255
89=255
90=255
91=247
92=201
93=162
94=124
95=88
96=68
97=57
98=45
99=38
100=33
101=28
102=27
103=27
104=26
105=26
106=25
107=24
108=23
109=21
110=18
111=16
112=14
113=12
114=12
115=12
116=13
117=14
118=14
119=14
120=14
121=13
122=12
123=11
124=10
125=9
126=8
127=8
128=8
129=8
130=8
131=7
132=7
133=7
134=6
135=6
136=6
137=6
138=6
139=7
140=7
141=7
142=7
143=7
144=6
145=6
146=5
147=5
148=6
149=7
150=8
151=11
152=13
153=14
154=16
155=16
156=16
157=16
158=14
159=14
160=14
161=16
162=19
163=21
164=23
165=24
166=23
167=23
168=20
169=17
170=13
171=11
172=10
173=9
174=10
175=10
176=10
177=11
178=11
179=10
180=9
181=8
182=7
183=7
184=8
185=8
186=9
187=9
188=9
189=9
190=8
191=8
192=7
193=6
194=5
195=5
196=4
197=4
198=4
199=4
200=5
201=6
202=7
203=7
204=7
205=7
206=6
207=6
208=5
209=4
210=4
211=4
212=5
213=6
214=7
215=7
216=8
217=8
218=8
219=8
220=8
221=8
222=7
223=6
224=5
225=4
226=3
227=3
228=2
229=2
230=2
231=2
232=2
233=2
234=2
235=2
236=2
237=2
238=2
239=1
240=2
241=2
242=2
243=2
244=3
245=3
246=3
247=3
248=3
249=3
250=3
251=3
252=3
253=2
254=2
255=2
256=2
257=2
258=2
259=2
260=2
261=1
262=1
263=1
264=1
265=1
266=1
267=1
268=2
269=2
270=2
271=2
272=2
273=2
274=2
275=2
276=2
277=3
278=3
279=3
280=4
281=4
282=5
283=5
284=5
285=5
286=4
287=4
288=3
289=3
290=2
291=2
292=1
293=1
294=1
295=1
296=1
297=1
298=1
299=2
300=3
301=4
302=4
303=4
304=4
305=4
306=4
307=3
308=2
309=2
310=1
311=1
312=1
313=2
314=2
315=2
316=2
317=2
318=2
319=2
320=2
321=3
322=4
323=4
324=5
325=6
326=7
327=7
328=7
329=6
330=6
331=5
332=3
333=3
334=2
335=1
336=1
337=1
338=1
339=1
340=1
341=1
342=1
343=1
344=1
345=1
346=1
347=1
348=2
349=2
350=2
351=2
352=2
353=2
354=1
355=1
356=1
357=1
358=1
359=2
360=2
361=2
362=3
363=3
364=3
365=3
366=3
367=3
368=2
369=2
370=2
371=1
372=1
373=1
374=1
375=1
376=1
377=2
378=2
379=2
380=2
381=2
382=2
383=2
384=2
385=1
386=1
387=1
388=1
389=2
390=2
391=2
392=2
393=2
394=2
395=2
396=2
397=2
399=0
400=0
[87]
0=87
1=0
2=38
3=75
4=183
5=255
6=255
7=255
8=255
9=255
10=255
11=255
12=255
13=255
14=255
15=255
16=255
17=255
18=255
19=255
20=255
21=255
22=255
23=255
24=255
25=255
26=226
27=198
28=167
29=132
30=120
31=111
32=107
33=104
34=102
35=97
36=94
37=90
38=88
39=85
40=84
41=80
42=79
43=76
44=73
45=71
46=68
47=65
48=61
49=58
50=54
51=52
52=50
53=49
54=48
55=47
56=46
57=44
58=43
59=41
60=39
61=38
62=37
63=36
64=36
65=36
66=34
67=34
68=31
69=29
70=26
71=22
72=20
73=20
74=22
75=23
76=24
77=24
78=24
79=23
80=23
81=28
82=45
83=70
84=101
85=151
86=184
87=218
88=232
89=233
90=225
91=208
92=171
93=137
94=107
95=73
96=53
97=41
98=28
99=21
100=17
101=17
102=20
103=24
104=27
105=27
106=27
107=26
108=24
109=21
110=17
111=15
112=13
113=11
114=12
115=13
116=13
117=14
118=14
119=15
120=14
121=14
122=13
123=12
124=10
125=9
126=8
127=8
128=7
129=6
130=5
131=5
132=5
133=5
134=6
135=6
136=7
137=7
138=8
139=8
140=8
141=8
142=8
143=7
144=7
145=6
146=5
147=5
148=5
149=6
150=7
151=9
152=11
153=13
154=14
155=14
156=14
157=13
158=12
159=11
160=10
161=11
162=13
163=15
164=17
165=17
166=17
167=17
168=15
169=14
170=11
171=9
172=8
173=7
174=6
175=6
176=5
177=6
178=6
179=7
180=7
181=7
182=7
183=7
184=7
185=7
186=7
187=6
188=6
189=6
190=5
191=5
192=4
193=4
194=3
195=2
196=2
197=2
198=2
199=3
200=3
201=4
202=5
203=5
204=5
205=5
206=5
207=4
208=4
209=3
210=3
211=3
212=3
213=3
214=4
215=4
216=4
217=5
218=5
219=5
220=5
221=5
222=6
223=6
224=5
225=5
226=4
227=3
228=3
229=2
230=2
231=2
232=1
233=1
234=1
235=1
236=0
237=0
238=1
239=1
240=2
241=2
242=3
243=3
244=4
245=4
246=3
247=3
248=3
249=2
250=2
251=1
252=1
253=1
254=1
255=1
256=2
257=2
258=2
259=2
260=2
261=2
262=2
263=2
264=2
265=2
266=2
267=2
268=2
269=2
270=2
271=2
272=2
273=2
274=2
275=2
276=3
277=3
278=3
279=4
280=4
281=4
282=5
283=5
284=4
285=4
286=3
287=3
288=3
289=2
290=2
291=2
292=1
293=1
294=1
295=1
296=1
297=1
298=2
299=2
300=3
301=3
302=4
303=4
304=4
305=4
306=4
307=3
308=3
309=2
310=1
311=1
312=1
313=1
314=1
315=1
316=1
317=1
318=1
319=2
320=2
321=3
322=3
323=4
324=4
325=5
326=6
327=6
328=6
329=6
330=6
331=5
332=4
333=4
334=3
335=2
336=2
337=2
338=2
339=2
340=2
341=1
342=1
343=1
344=1
345=1
346=1
347=1
348=1
349=1
350=2
351=2
352=2
353=1
354=1
355=1
356=1
357=1
358=2
359=2
360=2
361=3
362=3
363=3
364=3
365=3
366=3
367=3
368=3
369=2
370=2
371=1
372=1
373=1
374=1
375=1
376=1
377=2
378=2
379=2
380=2
381=2
382=2
383=2
384=1
385=1
386=1
387=1
388=1
389=2
390=2
391=2
392=2
393=2
394=2
395=2
396=2
397=2
399=0
400=0
[88]
0=88
1=0
2=41
3=83
4=206
5=255
6=255
7=255
8=255
9=255
10=255
11=255
12=255
13=255
14=255
15=255
16=255
17=255
18=255
19=255
20=255
21=255
22=255
23=255
24=255
25=255
26=220
27=191
28=157
29=126
30=114
31=109
32=105
33=104
34=102
35=98
36=94
37=92
38=89
39=87
40=84
41=82
42=79
43=78
44=74
45=73
46=70
47=68
48=65
49=62
50=58
51=56
52=54
53=51
54=51
55=49
56=48
57=46
58=45
59=43
60=41
61=39
62=38
63=38
64=37
65=36
66=35
67=34
68=33
69=31
70=29
71=27
72=25
73=27
74=30
75=36
76=42
77=46
78=48
79=50
80=50
81=50
82=56
83=70
84=88
85=119
86=140
87=163
88=174
89=175
90=170
91=159
92=130
93=104
94=80
95=54
96=39
97=28
98=18
99=12
100=10
101=11
102=13
103=16
104=18
105=20
106=21
107=20
108=18
109=16
110=13
111=11
112=10
113=10
114=11
115=13
116=15
117=16
118=16
119=16
120=16
121=15
122=13
123=12
124=11
125=9
126=8
127=7
128=6
129=5
130=5
131=4
132=4
133=4
134=4
135=5
136=6
137=7
138=8
139=9
140=10
141=10
142=10
143=10
144=10
145=9
146=8
147=8
148=8
149=8
150=9
151=11
152=13
153=15
154=15
155=16
156=16
157=15
158=14
159=12
160=11
161=11
162=11
163=13
164=13
165=13
166=13
167=12
168=11
169=9
170=7
171=5
172=4
173=4
174=3
175=3
176=3
177=4
178=4
179=5
180=5
181=6
182=6
183=6
184=7
185=6
186=6
187=5
188=4
189=3
190=3
191=2
192=1
193=1
194=1
195=1
196=1
197=1
198=1
199=2
200=2
201=3
202=4
203=4
204=5
205=5
206=4
207=4
208=3
209=3
210=3
211=3
212=3
213=4
214=5
215=6
216=6
217=6
218=7
219=6
220=6
221=6
222=6
223=5
224=5
225=4
226=3
227=3
228=2
229=2
230=2
231=1
232=1
233=1
234=1
235=1
236=1
237=1
238=1
239=2
240=3
241=4
242=4
243=5
244=5
245=5
246=5
247=5
248=4
249=3
250=2
251=2
252=1
253=1
254=1
255=1
256=2
257=2
258=2
259=2
260=2
261=2
262=2
263=2
264=2
265=2
266=2
267=2
268=2
269=3
270=3
271=3
272=3
273=3
274=3
275=3
276=3
277=3
278=3
279=3
280=3
281=4
282=4
283=4
284=3
285=3
286=3
287=2
288=2
289=2
290=2
291=2
292=1
293=1
294=1
295=1
296=1
297=1
298=2
299=2
300=3
301=3
302=3
303=3
304=3
305=3
306=3
307=3
308=2
309=1
310=1
311=0
312=0
313=0
314=0
315=0
316=0
317=1
318=1
319=1
320=2
321=3
322=3
323=4
324=5
325=6
326=6
327=7
328=7
329=7
330=6
331=6
332=5
333=4
334=3
335=2
336=2
337=2
338=2
339=2
340=2
341=2
342=2
343=2
344=1
345=1
346=1
347=1
348=1
349=2
350=2
351=2
352=2
353=2
354=2
355=2
356=2
357=2
358=1
359=1
360=1
361=1
362=1
363=1
364=1
365=1
366=1
367=1
368=1
369=1
370=1
371=1
372=1
373=1
374=1
375=1
376=1
377=2
378=2
379=2
380=2
381=1
382=1
383=1
384=1
385=2
386=2
387=2
388=3
389=3
390=3
391=3
392=3
393=3
394=2
395=2
396=2
397=2
399=0
400=0
[89]
0=89
1=0
2=38
3=75
4=183
5=255
6=255
7=255
8=255
9=255
10=255
11=255
12=255
13=255
14=255
15=255
16=255
17=255
18=255
19=255
20=255
21=255
22=255
23=255
24=255
25=255
26=234
27=205
28=171
29=135
30=121
31=112
32=107
33=104
34=103
35=98
36=95
37=90
38=89
39=86
40=86
41=81
42=81
43=78
44=76
45=73
46=70
47=67
48=63
49=60
50=57
51=55
52=53
53=51
54=50
55=49
56=48
57=46
58=45
59=43
60=42
61=40
62=39
63=38
64=38
65=37
66=36
67=35
68=34
69=33
70=31
71=28
72=27
73=29
74=34
75=40
76=49
77=56
78=60
79=63
80=64
81=63
82=61
83=66
84=75
85=92
86=104
87=119
88=127
89=127
90=126
91=115
92=96
93=77
94=62
95=43
96=35
97=29
98=24
99=21
100=19
101=18
102=18
103=17
104=15
105=14
106=13
107=12
108=11
109=11
110=10
111=10
112=10
113=12
114=14
115=16
116=17
117=17
118=17
119=16
120=14
121=13
122=10
123=8
124=6
125=5
126=5
127=5
128=5
129=5
130=5
131=5
132=5
133=6
134=6
135=6
136=7
137=7
138=7
139=7
140=7
141=7
142=8
143=8
144=9
145=9
146=9
147=10
148=10
149=11
150=12
151=14
152=15
153=17
154=18
155=18
156=18
157=17
158=15
159=14
160=11
161=10
162=9
163=10
164=10
165=10
166=10
167=10
168=9
169=7
170=6
171=4
172=3
173=2
174=2
175=2
176=3
177=4
178=5
179=5
180=6
181=7
182=7
183=7
184=6
185=6
186=5
187=4
188=3
189=3
190=2
191=2
192=2
193=2
194=1
195=1
196=1
197=1
198=1
199=1
200=1
201=1
202=1
203=1
204=1
205=2
206=2
207=2
208=2
209=2
210=2
211=2
212=3
213=3
214=4
215=4
216=4
217=5
218=5
219=5
220=5
221=5
222=5
223=5
224=4
225=4
226=3
227=3
228=3
229=2
230=2
231=2
232=2
233=2
234=2
235=2
236=1
237=1
238=1
239=1
240=1
241=2
242=2
243=2
244=2
245=2
246=2
247=2
248=2
249=1
250=1
251=1
252=1
253=1
254=2
255=2
256=2
257=2
258=2
259=2
260=2
261=2
262=2
263=2
264=2
265=1
266=2
267=2
268=2
269=3
270=3
271=4
272=4
273=4
274=4
275=4
276=3
277=3
278=3
279=3
280=3
281=3
282=3
283=3
284=3
285=3
286=3
287=3
288=3
289=3
290=2
291=2
292=2
293=1
294=1
295=1
296=1
297=1
298=1
299=2
300=2
301=3
302=3
303=3
304=3
305=3
306=3
307=3
308=2
309=2
310=1
311=1
312=1
313=0
314=0
315=0
316=0
317=0
318=0
319=0
320=1
321=1
322=1
323=2
324=2
325=3
326=4
327=4
328=5
329=5
330=5
331=5
332=4
333=4
334=3
335=2
336=2
337=1
338=1
339=1
340=1
341=1
342=1
343=1
344=1
345=1
346=1
347=2
348=2
349=2
350=2
351=2
352=2
353=2
354=2
355=1
356=1
357=1
358=1
359=1
360=1
361=1
362=1
363=1
364=1
365=1
366=0
367=0
368=0
369=0
370=0
371=0
372=0
373=0
374=0
375=1
376=1
377=1
378=1
379=1
380=1
381=1
382=1
383=1
384=1
385=1
386=1
387=1
388=2
389=2
390=2
391=2
392=2
393=2
394=2
395=2
396=1
397=1
399=0
400=0
[90]
0=90
1=0
2=41
3=83
4=206
5=255
6=255
7=255
8=255
9=255
10=255
11=255
12=255
13=255
14=255
15=255
16=255
17=255
18=255
19=255
20=255
21=255
22=255
23=255
24=255
25=255
26=229
27=198
28=163
29=130
30=117
31=110
32=107
33=106
34=105
35=100
36=96
37=95
38=92
39=90
40=87
41=85
42=82
43=81
44=76
45=76
46=72
47=69
48=65
49=62
50=59
51=56
52=54
53=52
54=52
55=50
56=49
57=47
58=45
59=43
60=41
61=40
62=38
63=38
64=37
65=38
66=37
67=37
68=35
69=32
70=28
71=25
72=25
73=35
74=48
75=67
76=91
77=107
78=119
79=125
80=126
81=121
82=111
83=95
84=83
85=75
86=71
87=73
88=76
89=76
90=76
91=72
92=62
93=53
94=45
95=36
96=31
97=29
98=29
99=30
100=31
101=32
102=32
103=30
104=27
105=25
106=21
107=18
108=16
109=15
110=14
111=13
112=12
113=11
114=12
115=13
116=13
117=13
118=13
119=12
120=11
121=9
122=7
123=6
124=5
125=5
126=5
127=6
128=6
129=6
130=6
131=6
132=6
133=6
134=7
135=7
136=7
137=7
138=7
139=6
140=6
141=6
142=7
143=9
144=10
145=12
146=13
147=14
148=14
149=14
150=15
151=16
152=17
153=19
154=21
155=21
156=21
157=21
158=19
159=17
160=14
161=11
162=10
163=9
164=8
165=8
166=8
167=7
168=7
169=7
170=6
171=6
172=5
173=5
174=5
175=5
176=5
177=5
178=6
179=6
180=7
181=7
182=7
183=7
184=7
185=6
186=6
187=5
188=5
189=4
190=4
191=4
192=3
193=3
194=3
195=2
196=2
197=1
198=1
199=1
200=1
201=1
202=0
203=0
204=0
205=0
206=0
207=1
208=1
209=2
210=2
211=3
212=3
213=3
214=4
215=4
216=5
217=5
218=6
219=6
220=6
221=6
222=6
223=6
224=5
225=4
226=4
227=3
228=3
229=3
230=3
231=3
232=3
233=3
234=3
235=2
236=2
237=2
238=1
239=1
240=2
241=2
242=2
243=2
244=2
245=2
246=2
247=2
248=2
249=2
250=2
251=2
252=2
253=2
254=1
255=1
256=1
257=1
258=1
259=1
260=1
261=1
262=1
263=1
264=1
265=1
266=1
267=2
268=2
269=2
270=3
271=3
272=3
273=3
274=3
275=3
276=3
277=3
278=3
279=3
280=3
281=3
282=4
283=4
284=4
285=4
286=4
287=4
288=4
289=4
290=4
291=3
292=3
293=2
294=2
295=1
296=1
297=1
298=1
299=1
300=1
301=2
302=2
303=3
304=3
305=3
306=3
307=2
308=2
309=2
310=1
311=1
312=1
313=1
314=0
315=0
316=0
317=0
318=0
319=0
320=1
321=1
322=2
323=2
324=2
325=3
326=3
327=4
328=4
329=4
330=4
331=4
332=4
333=4
334=3
335=3
336=2
337=2
338=1
339=1
340=1
341=1
342=1
343=1
344=1
345=1
346=1
347=1
348=1
349=1
350=1
351=1
352=1
353=1
354=1
355=1
356=1
357=1
358=1
359=1
360=1
361=1
362=1
363=1
364=1
365=1
366=1
367=1
368=1
369=1
370=1
371=1
372=1
373=1
374=1
375=1
376=1
377=1
378=1
379=1
380=1
381=1
382=1
383=2
384=2
385=2
386=2
387=2
388=2
389=1
390=1
391=1
392=1
393=1
394=1
395=1
396=1
397=1
399=0
400=0
[91]
0=91
1=0
2=38
3=75
4=183
5=255
6=255
7=255
8=255
9=255
10=255
11=255
12=255
13=255
14=255
15=255
16=255
17=255
18=255
19=255
20=255
21=255
22=255
23=255
24=255
25=255
26=244
27=211
28=175
29=137
30=122
31=112
32=108
33=106
34=105
35=100
36=97
37=93
38=91
39=89
40=89
41=84
42=84
43=80
44=78
45=75
46=71
47=68
48=64
49=61
50=57
51=55
52=53
53=52
54=51
55=50
56=49
57=47
58=46
59=43
60=41
61=39
62=37
63=36
64=36
65=36
66=37
67=38
68=37
69=37
70=35
71=34
72=36
73=49
74=67
75=90
76=123
77=146
78=164
79=176
80=177
81=172
82=159
83=133
84=110
85=92
86=74
87=65
88=58
89=55
90=52
91=48
92=41
93=36
94=31
95=27
96=27
97=29
98=32
99=34
100=37
101=38
102=38
103=36
104=34
105=31
106=27
107=24
108=21
109=19
110=17
111=15
112=13
113=12
114=11
115=11
116=10
117=10
118=9
119=9
120=9
121=8
122=8
123=8
124=7
125=7
126=8
127=9
128=9
129=10
130=11
131=11
132=12
133=12
134=12
135=11
136=11
137=10
138=10
139=9
140=9
141=9
142=10
143=12
144=13
145=15
146=16
147=17
148=17
149=17
150=16
151=16
152=17
153=18
154=20
155=20
156=20
157=20
158=18
159=17
160=14
161=11
162=9
163=8
164=7
165=7
166=7
167=7
168=7
169=6
170=5
171=4
172=4
173=3
174=3
175=4
176=4
177=5
178=5
179=6
180=6
181=6
182=6
183=6
184=6
185=5
186=5
187=4
188=4
189=4
190=4
191=3
192=3
193=2
194=2
195=1
196=1
197=1
198=1
199=1
200=2
201=2
202=2
203=2
204=2
205=2
206=2
207=2
208=2
209=1
210=2
211=2
212=2
213=3
214=4
215=4
216=4
217=5
218=5
219=5
220=5
221=5
222=4
223=4
224=3
225=3
226=2
227=2
228=2
229=2
230=2
231=2
232=2
233=2
234=2
235=1
236=1
237=1
238=1
239=1
240=2
241=2
242=2
243=2
244=2
245=2
246=2
247=2
248=2
249=2
250=2
251=2
252=2
253=2
254=2
255=2
256=2
257=2
258=2
259=2
260=3
261=3
262=3
263=2
264=2
265=2
266=2
267=2
268=1
269=1
270=2
271=2
272=2
273=2
274=2
275=2
276=2
277=3
278=3
279=4
280=4
281=5
282=5
283=5
284=5
285=5
286=4
287=4
288=4
289=4
290=4
291=3
292=3
293=2
294=2
295=1
296=1
297=1
298=1
299=1
300=1
301=2
302=2
303=2
304=2
305=2
306=2
307=1
308=1
309=1
310=1
311=1
312=1
313=1
314=1
315=1
316=1
317=1
318=1
319=1
320=1
321=1
322=2
323=2
324=2
325=2
326=2
327=2
328=3
329=3
330=3
331=3
332=3
333=3
334=2
335=2
336=1
337=1
338=1
339=1
340=0
341=0
342=1
343=1
344=1
345=1
346=1
347=1
348=2
349=2
350=2
351=2
352=2
353=2
354=1
355=1
356=1
357=1
358=1
359=1
360=1
361=1
362=1
363=1
364=1
365=1
366=1
367=1
368=1
369=1
370=1
371=1
372=1
373=1
374=1
375=1
376=1
377=1
378=1
379=1
380=1
381=0
382=0
383=0
384=1
385=1
386=1
387=1
388=1
389=1
390=1
391=1
392=1
393=1
394=1
395=1
396=1
397=1
399=0
400=0
[92]
0=92
1=0
2=41
3=84
4=208
5=255
6=255
7=255
8=255
9=255
10=255
11=255
12=255
13=255
14=255
15=255
16=255
17=255
18=255
19=255
20=255
21=255
22=255
23=255
24=255
25=255
26=234
27=202
28=166
29=132
30=119
31=113
32=109
33=109
34=108
35=103
36=100
37=98
38=95
39=93
40=90
41=88
42=84
43=84
44=78
45=77
46=74
47=71
48=67
49=64
50=61
51=58
52=56
53=53
54=53
55=51
56=51
57=48
58=47
59=44
60=42
61=40
62=37
63=35
64=33
65=32
66=33
67=35
68=37
69=39
70=42
71=44
72=52
73=75
74=102
75=139
76=188
77=221
78=245
79=255
80=255
81=250
82=228
83=183
84=142
85=104
86=68
87=49
88=35
89=27
90=24
91=21
92=22
93=23
94=26
95=29
96=32
97=36
98=39
99=40
100=41
101=40
102=39
103=36
104=33
105=30
106=26
107=22
108=20
109=18
110=15
111=13
112=12
113=11
114=11
115=10
116=10
117=9
118=9
119=8
120=8
121=8
122=8
123=8
124=8
125=8
126=9
127=10
128=11
129=11
130=12
131=12
132=12
133=13
134=14
135=14
136=15
137=16
138=16
139=17
140=17
141=18
142=20
143=21
144=22
145=22
146=22
147=22
148=21
149=19
150=17
151=16
152=16
153=17
154=18
155=18
156=18
157=17
158=14
159=12
160=9
161=6
162=6
163=5
164=6
165=6
166=7
167=7
168=7
169=7
170=6
171=5
172=5
173=5
174=5
175=6
176=7
177=8
178=8
179=8
180=8
181=8
182=7
183=6
184=6
185=5
186=4
187=4
188=3
189=3
190=3
191=3
192=3
193=2
194=2
195=2
196=2
197=2
198=2
199=3
200=3
201=4
202=4
203=4
204=4
205=3
206=3
207=2
208=2
209=3
210=3
211=5
212=5
213=6
214=6
215=6
216=6
217=6
218=6
219=5
220=5
221=5
222=5
223=5
224=5
225=4
226=4
227=3
228=2
229=2
230=2
231=2
232=3
233=3
234=3
235=4
236=4
237=4
238=4
239=4
240=4
241=3
242=3
243=3
244=3
245=2
246=2
247=2
248=2
249=2
250=2
251=2
252=3
253=3
254=3
255=3
256=3
257=3
258=3
259=3
260=3
261=3
262=3
263=3
264=2
265=2
266=2
267=1
268=1
269=1
270=1
271=1
272=1
273=1
274=1
275=2
276=2
277=3
278=4
279=5
280=6
281=6
282=6
283=6
284=6
285=6
286=6
287=5
288=5
289=5
290=4
291=3
292=3
293=2
294=2
295=2
296=1
297=1
298=2
299=2
300=2
301=2
302=2
303=2
304=2
305=2
306=2
307=2
308=2
309=2
310=2
311=2
312=2
313=2
314=2
315=2
316=2
317=2
318=2
319=1
320=1
321=2
322=2
323=2
324=2
325=3
326=3
327=3
328=2
329=2
330=2
331=2
332=2
333=2
334=2
335=1
336=1
337=1
338=1
339=1
340=1
341=1
342=1
343=1
344=1
345=1
346=2
347=2
348=2
349=2
350=2
351=2
352=2
353=1
354=1
355=1
356=1
357=1
358=1
359=1
360=1
361=1
362=1
363=1
364=1
365=1
366=1
367=1
368=1
369=1
370=1
371=1
372=1
373=1
374=1
375=1
376=1
377=1
378=1
379=1
380=0
381=0
382=0
383=0
384=0
385=0
386=0
387=0
388=1
389=1
390=1
391=1
392=1
393=1
394=1
395=1
396=1
397=1
399=0
400=0
[93]
0=93
1=0
2=39
3=76
4=186
5=255
6=255
7=255
8=255
9=255
10=255
11=255
12=255
13=255
14=255
15=255
16=255
17=255
18=255
19=255
20=255
21=255
22=255
23=255
24=255
25=255
26=251
27=215
28=178
29=140
30=124
31=115
32=111
33=110
34=109
35=104
36=101
37=97
38=95
39=92
40=92
41=86
42=85
43=82
44=79
45=76
46=73
47=70
48=66
49=63
50=59
51=57
52=55
53=54
54=53
55=52
56=51
57=50
58=49
59=47
60=45
61=43
62=41
63=37
64=35
65=31
66=31
67=32
68=35
69=40
70=44
71=47
72=58
73=82
74=114
75=155
76=216
77=253
78=255
79=255
80=255
81=255
82=255
83=225
84=178
85=134
86=88
87=63
88=43
89=31
90=25
91=20
92=19
93=21
94=25
95=29
96=33
97=37
98=39
99=39
100=39
101=39
102=36
103=33
104=29
105=25
106=22
107=18
108=18
109=16
110=15
111=14
112=13
113=12
114=12
115=11
116=9
117=9
118=8
119=8
120=8
121=8
122=9
123=9
124=9
125=9
126=9
127=9
128=9
129=9
130=10
131=10
132=11
133=13
134=14
135=15
136=17
137=19
138=20
139=20
140=21
141=21
142=23
143=24
144=25
145=25
146=25
147=24
148=23
149=20
150=17
151=15
152=14
153=14
154=16
155=16
156=16
157=16
158=15
159=13
160=10
161=7
162=6
163=5
164=5
165=6
166=7
167=7
168=7
169=7
170=7
171=6
172=6
173=6
174=7
175=7
176=8
177=8
178=9
179=9
180=9
181=9
182=9
183=8
184=8
185=7
186=6
187=5
188=4
189=3
190=2
191=2
192=1
193=1
194=2
195=3
196=4
197=5
198=6
199=7
200=7
201=7
202=7
203=7
204=6
205=6
206=5
207=5
208=5
209=5
210=5
211=6
212=6
213=6
214=6
215=6
216=5
217=5
218=5
219=4
220=4
221=5
222=5
223=5
224=4
225=4
226=3
227=3
228=3
229=3
230=4
231=5
232=7
233=7
234=8
235=8
236=8
237=8
238=7
239=6
240=5
241=4
242=4
243=3
244=3
245=2
246=2
247=2
248=2
249=3
250=3
251=3
252=3
253=3
254=3
255=3
256=3
257=3
258=4
259=4
260=4
261=4
262=4
263=4
264=4
265=3
266=3
267=2
268=2
269=1
270=1
271=0
272=0
273=1
274=1
275=2
276=2
277=3
278=4
279=5
280=6
281=6
282=7
283=7
284=7
285=7
286=7
287=6
288=6
289=6
290=5
291=4
292=3
293=2
294=2
295=1
296=0
297=0
298=1
299=1
300=1
301=2
302=2
303=3
304=3
305=3
306=3
307=2
308=2
309=2
310=2
311=2
312=2
313=2
314=2
315=2
316=2
317=2
318=1
319=1
320=1
321=2
322=2
323=3
324=3
325=3
326=3
327=3
328=3
329=2
330=2
331=1
332=1
333=1
334=1
335=1
336=1
337=1
338=0
339=1
340=1
341=1
342=1
343=1
344=1
345=1
346=1
347=1
348=2
349=2
350=2
351=2
352=2
353=2
354=2
355=2
356=2
357=2
358=2
359=2
360=2
361=2
362=2
363=2
364=2
365=2
366=1
367=1
368=1
369=1
370=1
371=1
372=2
373=2
374=2
375=2
376=1
377=1
378=1
379=1
380=1
381=1
382=1
383=1
384=1
385=1
386=1
387=1
388=1
389=1
390=1
391=1
392=1
393=1
394=1
395=1
396=1
397=1
399=0
400=0
[94]
0=94
1=0
2=42
3=86
4=213
5=255
6=255
7=255
8=255
9=255
10=255
11=255
12=255
13=255
14=255
15=255
16=255
17=255
18=255
19=255
20=255
21=255
22=255
23=255
24=255
25=255
26=237
27=206
28=169
29=136
30=122
31=116
32=112
33=113
34=111
35=106
36=102
37=100
38=97
39=95
40=91
41=89
42=85
43=84
44=79
45=78
46=74
47=71
48=68
49=65
50=62
51=59
52=57
53=54
54=53
55=52
56=51
57=50
58=49
59=48
60=47
61=45
62=42
63=39
64=36
65=33
66=31
67=31
68=33
69=36
70=40
71=43
72=54
73=85
74=123
75=175
76=246
77=255
78=255
79=255
80=255
81=255
82=255
83=252
84=196
85=141
86=91
87=67
88=46
89=33
90=26
91=22
92=19
93=20
94=23
95=26
96=29
97=32
98=33
99=33
100=32
101=30
102=27
103=23
104=19
105=17
106=16
107=17
108=18
109=18
110=18
111=18
112=17
113=16
114=14
115=11
116=8
117=6
118=5
119=5
120=6
121=7
122=8
123=8
124=9
125=9
126=9
127=9
128=9
129=9
130=9
131=11
132=13
133=16
134=18
135=21
136=23
137=25
138=25
139=25
140=24
141=25
142=27
143=28
144=29
145=29
146=28
147=27
148=25
149=20
150=17
151=15
152=14
153=15
154=17
155=17
156=17
157=17
158=14
159=12
160=9
161=5
162=4
163=3
164=4
165=5
166=5
167=6
168=6
169=6
170=6
171=6
172=7
173=7
174=7
175=8
176=8
177=8
178=9
179=9
180=9
181=9
182=9
183=9
184=9
185=8
186=7
187=6
188=4
189=3
190=2
191=1
192=1
193=2
194=2
195=4
196=5
197=6
198=7
199=7
200=8
201=8
202=8
203=8
204=8
205=8
206=8
207=8
208=8
209=8
210=8
211=8
212=8
213=7
214=7
215=6
216=6
217=5
218=5
219=5
220=4
221=4
222=4
223=4
224=3
225=3
226=2
227=2
228=3
229=3
230=4
231=6
232=7
233=8
234=8
235=9
236=9
237=8
238=8
239=7
240=6
241=5
242=4
243=4
244=3
245=3
246=3
247=3
248=4
249=4
250=4
251=4
252=4
253=4
254=5
255=5
256=6
257=6
258=6
259=6
260=6
261=6
262=6
263=5
264=5
265=4
266=4
267=4
268=3
269=3
270=2
271=2
272=2
273=2
274=3
275=3
276=4
277=5
278=6
279=7
280=7
281=8
282=8
283=8
284=8
285=8
286=8
287=7
288=7
289=6
290=5
291=4
292=3
293=3
294=2
295=1
296=1
297=1
298=1
299=1
300=1
301=2
302=2
303=2
304=2
305=2
306=2
307=2
308=2
309=2
310=3
311=3
312=3
313=3
314=3
315=3
316=3
317=3
318=2
319=2
320=1
321=2
322=2
323=3
324=3
325=3
326=3
327=3
328=3
329=3
330=2
331=2
332=2
333=2
334=2
335=2
336=2
337=2
338=2
339=2
340=2
341=2
342=2
343=2
344=1
345=1
346=1
347=1
348=2
349=2
350=2
351=2
352=2
353=2
354=2
355=2
356=2
357=3
358=3
359=3
360=3
361=3
362=2
363=2
364=2
365=1
366=1
367=1
368=1
369=1
370=2
371=2
372=2
373=2
374=2
375=2
376=2
377=2
378=2
379=2
380=2
381=2
382=2
383=2
384=1
385=1
386=1
387=1
388=1
389=1
390=1
391=2
392=2
393=2
394=2
395=3
396=3
397=3
399=0
400=0
[95]
0=95
1=0
2=39
3=75
4=185
5=255
6=255
7=255
8=255
9=255
10=255
11=255
12=255
13=255
14=255
15=255
16=255
17=255
18=255
19=255
20=255
21=255
22=255
23=255
24=255
25=255
26=241
27=207
28=172
29=135
30=121
31=112
32=108
33=108
34=107
35=102
36=99
37=95
38=93
39=90
40=90
41=84
42=83
43=79
44=76
45=74
46=71
47=68
48=64
49=62
50=58
51=56
52=54
53=53
54=51
55=50
56=48
57=47
58=46
59=45
60=44
61=43
62=41
63=37
64=34
65=30
66=28
67=26
68=27
69=28
70=31
71=33
72=45
73=72
74=111
75=160
76=233
77=255
78=255
79=255
80=255
81=255
82=255
83=252
84=200
85=147
86=98
87=72
88=54
89=43
90=37
91=32
92=28
93=27
94=28
95=28
96=29
97=29
98=30
99=30
100=29
101=27
102=24
103=20
104=15
105=13
106=13
107=14
108=16
109=18
110=19
111=20
112=20
113=19
114=17
115=15
116=12
117=11
118=9
119=9
120=10
121=10
122=10
123=10
124=9
125=9
126=8
127=7
128=7
129=6
130=7
131=9
132=11
133=14
134=17
135=19
136=21
137=21
138=22
139=22
140=21
141=21
142=24
143=26
144=28
145=29
146=29
147=28
148=26
149=22
150=18
151=15
152=13
153=13
154=14
155=14
156=15
157=15
158=14
159=12
160=10
161=7
162=5
163=4
164=3
165=4
166=4
167=4
168=5
169=5
170=6
171=6
172=7
173=8
174=8
175=9
176=9
177=10
178=11
179=11
180=11
181=11
182=11
183=11
184=10
185=9
186=9
187=8
188=7
189=6
190=5
191=4
192=3
193=3
194=3
195=3
196=3
197=3
198=3
199=4
200=4
201=4
202=5
203=5
204=5
205=5
206=5
207=6
208=6
209=6
210=7
211=7
212=8
213=8
214=8
215=8
216=8
217=7
218=6
219=5
220=4
221=3
222=3
223=2
224=2
225=2
226=2
227=2
228=3
229=4
230=5
231=6
232=7
233=8
234=9
235=9
236=9
237=9
238=9
239=8
240=7
241=7
242=6
243=5
244=5
245=4
246=4
247=4
248=4
249=4
250=3
251=3
252=3
253=4
254=4
255=5
256=6
257=6
258=6
259=6
260=6
261=6
262=6
263=5
264=5
265=4
266=4
267=4
268=3
269=2
270=2
271=1
272=1
273=1
274=1
275=2
276=3
277=4
278=6
279=6
280=7
281=8
282=8
283=8
284=8
285=8
286=7
287=6
288=6
289=5
290=4
291=3
292=3
293=2
294=2
295=2
296=2
297=2
298=1
299=1
300=1
301=1
302=1
303=2
304=2
305=2
306=2
307=3
308=3
309=3
310=4
311=4
312=4
313=4
314=4
315=4
316=4
317=3
318=3
319=2
320=2
321=2
322=3
323=3
324=3
325=3
326=4
327=3
328=3
329=3
330=2
331=2
332=2
333=2
334=2
335=2
336=2
337=2
338=2
339=2
340=2
341=2
342=1
343=1
344=1
345=1
346=1
347=1
348=1
349=1
350=1
351=1
352=1
353=1
354=1
355=2
356=2
357=2
358=2
359=2
360=2
361=2
362=2
363=2
364=2
365=2
366=1
367=1
368=1
369=1
370=1
371=1
372=2
373=2
374=2
375=2
376=1
377=1
378=1
379=1
380=1
381=1
382=1
383=1
384=1
385=1
386=1
387=1
388=1
389=1
390=1
391=1
392=1
393=1
394=1
395=1
396=2
397=2
399=0
400=0
[96]
0=96
1=0
2=42
3=87
4=212
5=255
6=255
7=255
8=255
9=255
10=255
11=255
12=255
13=255
14=255
15=255
16=255
17=255
18=255
19=255
20=255
21=255
22=255
23=255
24=255
25=255
26=227
27=196
28=162
29=132
30=119
31=115
32=112
33=112
34=110
35=105
36=102
37=100
38=96
39=95
40=91
41=88
42=84
43=83
44=77
45=76
46=73
47=70
48=67
49=65
50=62
51=59
52=58
53=54
54=54
55=51
56=49
57=47
58=45
59=44
60=43
61=42
62=41
63=40
64=37
65=35
66=31
67=28
68=24
69=22
70=22
71=26
72=37
73=68
74=104
75=156
76=223
77=255
78=255
79=255
80=255
81=255
82=255
83=231
84=181
85=132
86=89
87=68
88=53
89=43
90=38
91=34
92=31
93=30
94=29
95=27
96=26
97=26
98=26
99=25
100=24
101=21
102=18
103=14
104=11
105=11
106=13
107=15
108=17
109=19
110=21
111=21
112=21
113=21
114=19
115=18
116=15
117=14
118=13
119=12
120=12
121=12
122=11
123=11
124=10
125=9
126=9
127=8
128=8
129=8
130=8
131=10
132=12
133=14
134=16
135=17
136=18
137=19
138=19
139=18
140=17
141=17
142=20
143=22
144=23
145=24
146=24
147=23
148=21
149=17
150=14
151=12
152=11
153=12
154=14
155=16
156=17
157=17
158=17
159=15
160=12
161=9
162=7
163=5
164=4
165=5
166=6
167=7
168=8
169=9
170=9
171=9
172=10
173=11
174=11
175=12
176=13
177=13
178=14
179=14
180=14
181=14
182=14
183=14
184=13
185=11
186=10
187=9
188=7
189=6
190=5
191=5
192=4
193=4
194=4
195=4
196=3
197=3
198=3
199=4
200=4
201=4
202=4
203=3
204=3
205=3
206=3
207=4
208=4
209=5
210=6
211=8
212=9
213=10
214=10
215=10
216=10
217=9
218=7
219=6
220=5
221=4
222=4
223=4
224=3
225=3
226=3
227=2
228=3
229=3
230=4
231=6
232=8
233=9
234=9
235=10
236=10
237=10
238=9
239=8
240=7
241=6
242=6
243=5
244=5
245=4
246=4
247=4
248=4
249=3
250=3
251=3
252=3
253=4
254=5
255=6
256=7
257=7
258=8
259=8
260=8
261=7
262=6
263=5
264=5
265=4
266=3
267=3
268=2
269=2
270=1
271=1
272=0
273=0
274=1
275=2
276=3
277=4
278=5
279=6
280=7
281=7
282=7
283=7
284=7
285=6
286=5
287=4
288=4
289=3
290=3
291=2
292=2
293=2
294=2
295=2
296=2
297=2
298=2
299=2
300=2
301=2
302=2
303=2
304=2
305=2
306=2
307=3
308=3
309=3
310=3
311=4
312=4
313=4
314=4
315=3
316=3
317=2
318=2
319=1
320=1
321=1
322=2
323=2
324=3
325=3
326=4
327=4
328=4
329=4
330=4
331=4
332=4
333=3
334=3
335=2
336=2
337=2
338=1
339=1
340=1
341=1
342=1
343=1
344=1
345=1
346=1
347=1
348=1
349=1
350=1
351=1
352=1
353=1
354=1
355=2
356=2
357=2
358=2
359=2
360=2
361=2
362=3
363=3
364=2
365=2
366=2
367=2
368=1
369=1
370=1
371=1
372=1
373=2
374=2
375=2
376=1
377=1
378=1
379=1
380=2
381=2
382=2
383=2
384=2
385=2
386=1
387=1
388=1
389=1
390=1
391=1
392=1
393=1
394=1
395=1
396=1
397=1
399=0
400=0
[97]
0=97
1=0
2=39
3=74
4=184
5=255
6=255
7=255
8=255
9=255
10=255
11=255
12=255
13=255
14=255
15=255
16=255
17=255
18=255
19=255
20=255
21=255
22=255
23=255
24=255
25=255
26=227
27=195
28=163
29=129
30=117
31=110
32=107
33=107
34=106
35=101
36=99
37=94
38=93
39=90
40=89
41=84
42=83
43=79
44=76
45=74
46=71
47=68
48=64
49=61
50=58
51=56
52=54
53=52
54=51
55=49
56=47
57=45
58=44
59=43
60=43
61=43
62=44
63=43
64=43
65=41
66=38
67=34
68=30
69=27
70=25
71=26
72=35
73=58
74=89
75=128
76=182
77=214
78=242
79=255
80=255
81=249
82=231
83=187
84=147
85=112
86=77
87=59
88=45
89=36
90=31
91=29
92=27
93=27
94=28
95=28
96=28
97=28
98=28
99=27
100=24
101=21
102=18
103=16
104=14
105=14
106=15
107=16
108=18
109=19
110=19
111=19
112=19
113=17
114=16
115=14
116=12
117=10
118=9
119=8
120=7
121=7
122=6
123=6
124=5
125=5
126=5
127=5
128=6
129=6
130=8
131=9
132=11
133=14
134=16
135=16
136=18
137=18
138=17
139=17
140=15
141=15
142=17
143=19
144=21
145=21
146=21
147=20
148=19
149=16
150=13
151=11
152=10
153=11
154=13
155=14
156=15
157=16
158=15
159=15
160=13
161=11
162=9
163=7
164=6
165=6
166=6
167=6
168=7
169=7
170=8
171=8
172=9
173=9
174=10
175=10
176=10
177=10
178=10
179=9
180=9
181=8
182=8
183=7
184=6
185=6
186=5
187=5
188=4
189=4
190=4
191=4
192=4
193=4
194=3
195=3
196=3
197=2
198=2
199=2
200=2
201=2
202=2
203=2
204=2
205=3
206=3
207=3
208=4
209=4
210=5
211=6
212=6
213=7
214=7
215=7
216=7
217=6
218=6
219=6
220=6
221=6
222=6
223=6
224=5
225=4
226=4
227=3
228=3
229=3
230=4
231=6
232=8
233=9
234=10
235=11
236=10
237=10
238=9
239=8
240=6
241=5
242=4
243=3
244=3
245=3
246=3
247=3
248=3
249=3
250=3
251=3
252=3
253=4
254=4
255=5
256=6
257=7
258=7
259=7
260=7
261=7
262=6
263=5
264=5
265=4
266=4
267=3
268=3
269=3
270=3
271=2
272=2
273=2
274=3
275=3
276=4
277=5
278=6
279=7
280=8
281=8
282=8
283=8
284=8
285=7
286=6
287=5
288=4
289=3
290=3
291=2
292=2
293=1
294=1
295=1
296=1
297=1
298=1
299=1
300=1
301=1
302=1
303=1
304=1
305=2
306=2
307=2
308=2
309=2
310=3
311=3
312=3
313=3
314=3
315=3
316=3
317=2
318=2
319=2
320=1
321=1
322=2
323=2
324=2
325=3
326=3
327=3
328=3
329=3
330=4
331=4
332=4
333=4
334=4
335=3
336=3
337=3
338=2
339=2
340=2
341=2
342=2
343=2
344=1
345=1
346=1
347=1
348=1
349=1
350=1
351=1
352=1
353=1
354=1
355=1
356=1
357=1
358=1
359=1
360=1
361=1
362=1
363=1
364=1
365=1
366=1
367=1
368=1
369=1
370=2
371=2
372=2
373=2
374=2
375=2
376=2
377=2
378=1
379=1
380=1
381=1
382=1
383=1
384=1
385=1
386=1
387=1
388=1
389=1
390=1
391=1
392=1
393=1
394=1
395=1
396=1
397=1
399=0
400=0
[98]
0=98
1=0
2=43
3=88
4=213
5=255
6=255
7=255
8=255
9=255
10=255
11=255
12=255
13=255
14=255
15=255
16=255
17=255
18=255
19=255
20=255
21=255
22=255
23=255
24=255
25=255
26=224
27=193
28=161
29=133
30=120
31=116
32=112
33=112
34=109
35=105
36=102
37=100
38=96
39=94
40=90
41=88
42=84
43=83
44=78
45=77
46=74
47=71
48=68
49=65
50=61
51=58
52=56
53=53
54=53
55=50
56=48
57=46
58=44
59=42
60=40
61=39
62=36
63=36
64=34
65=34
66=31
67=32
68=33
69=34
70=38
71=38
72=45
73=60
74=79
75=106
76=143
77=167
78=186
79=198
80=199
81=192
82=178
83=145
84=114
85=87
86=59
87=46
88=36
89=33
90=33
91=35
92=36
93=37
94=37
95=36
96=33
97=29
98=23
99=19
100=16
101=12
102=10
103=10
104=11
105=12
106=14
107=15
108=16
109=16
110=15
111=15
112=14
113=12
114=11
115=10
116=8
117=8
118=8
119=8
120=8
121=8
122=8
123=8
124=7
125=6
126=5
127=4
128=4
129=4
130=5
131=7
132=9
133=11
134=13
135=14
136=15
137=14
138=14
139=13
140=12
141=11
142=12
143=13
144=14
145=15
146=15
147=14
148=14
149=12
150=10
151=9
152=8
153=9
154=10
155=12
156=13
157=14
158=14
159=14
160=13
161=11
162=9
163=7
164=6
165=5
166=5
167=5
168=5
169=5
170=5
171=5
172=6
173=7
174=8
175=9
176=10
177=10
178=10
179=10
180=10
181=9
182=9
183=8
184=7
185=6
186=6
187=5
188=4
189=4
190=3
191=3
192=3
193=3
194=3
195=3
196=2
197=2
198=2
199=2
200=2
201=2
202=2
203=3
204=3
205=4
206=4
207=4
208=5
209=5
210=6
211=6
212=7
213=7
214=7
215=7
216=7
217=6
218=5
219=5
220=5
221=5
222=5
223=5
224=5
225=4
226=4
227=3
228=3
229=3
230=4
231=5
232=7
233=8
234=8
235=8
236=8
237=7
238=7
239=5
240=4
241=3
242=3
243=2
244=2
245=2
246=2
247=2
248=2
249=2
250=2
251=2
252=3
253=3
254=4
255=4
256=5
257=6
258=6
259=6
260=6
261=6
262=5
263=4
264=4
265=3
266=2
267=2
268=1
269=1
270=1
271=1
272=1
273=1
274=2
275=2
276=3
277=4
278=5
279=6
280=7
281=7
282=7
283=7
284=6
285=6
286=5
287=4
288=3
289=3
290=3
291=3
292=2
293=2
294=2
295=2
296=2
297=2
298=2
299=2
300=2
301=3
302=3
303=3
304=3
305=3
306=3
307=3
308=3
309=2
310=2
311=2
312=2
313=2
314=2
315=2
316=2
317=2
318=2
319=1
320=2
321=2
322=2
323=3
324=3
325=3
326=3
327=3
328=3
329=3
330=3
331=3
332=3
333=3
334=3
335=2
336=2
337=2
338=2
339=2
340=2
341=2
342=2
343=1
344=1
345=1
346=1
347=1
348=1
349=1
350=1
351=1
352=1
353=1
354=1
355=1
356=1
357=1
358=1
359=1
360=1
361=1
362=1
363=1
364=1
365=1
366=1
367=1
368=1
369=1
370=1
371=1
372=1
373=1
374=1
375=1
376=1
377=1
378=1
379=0
380=0
381=0
382=0
383=0
384=0
385=0
386=0
387=0
388=1
389=1
390=1
391=1
392=1
393=1
394=1
395=1
396=1
397=2
399=0
400=0
[99]
0=99
1=0
2=40
3=77
4=191
5=255
6=255
7=255
8=255
9=255
10=255
11=255
12=255
13=255
14=255
15=255
16=255
17=255
18=255
19=255
20=255
21=255
22=255
23=255
24=255
25=255
26=228
27=199
28=166
29=133
30=122
31=115
32=113
33=112
34=111
35=106
36=103
37=98
38=96
39=92
40=91
41=86
42=84
43=81
44=77
45=75
46=72
47=69
48=66
49=63
50=60
51=58
52=56
53=54
54=52
55=51
56=48
57=46
58=44
59=41
60=39
61=37
62=35
63=34
64=34
65=33
66=34
67=37
68=39
69=42
70=44
71=45
72=49
73=59
74=75
75=93
76=118
77=131
78=144
79=147
80=147
81=139
82=125
83=99
84=76
85=58
86=41
87=33
88=28
89=27
90=28
91=29
92=30
93=31
94=31
95=30
96=28
97=25
98=20
99=16
100=14
101=11
102=10
103=10
104=10
105=11
106=12
107=12
108=12
109=12
110=12
111=12
112=11
113=11
114=10
115=9
116=8
117=7
118=8
119=8
120=9
121=10
122=11
123=12
124=12
125=12
126=11
127=10
128=9
129=8
130=7
131=8
132=9
133=11
134=12
135=13
136=14
137=15
138=14
139=14
140=13
141=11
142=11
143=11
144=11
145=11
146=11
147=11
148=10
149=9
150=8
151=6
152=5
153=5
154=6
155=7
156=7
157=8
158=8
159=8
160=8
161=7
162=6
163=5
164=4
165=4
166=4
167=4
168=4
169=4
170=4
171=5
172=5
173=6
174=6
175=7
176=7
177=7
178=7
179=7
180=7
181=6
182=5
183=5
184=5
185=5
186=4
187=4
188=4
189=4
190=4
191=4
192=5
193=5
194=5
195=4
196=4
197=4
198=4
199=4
200=4
201=4
202=4
203=4
204=4
205=4
206=4
207=4
208=4
209=5
210=5
211=6
212=7
213=7
214=7
215=6
216=6
217=5
218=5
219=4
220=5
221=5
222=5
223=5
224=5
225=4
226=4
227=3
228=3
229=3
230=4
231=5
232=6
233=7
234=8
235=8
236=7
237=7
238=6
239=5
240=4
241=3
242=2
243=2
244=1
245=2
246=2
247=2
248=2
249=2
250=2
251=2
252=2
253=2
254=2
255=3
256=3
257=4
258=4
259=4
260=4
261=4
262=4
263=3
264=3
265=2
266=2
267=2
268=1
269=1
270=1
271=1
272=1
273=1
274=1
275=2
276=2
277=4
278=4
279=5
280=6
281=6
282=6
283=6
284=6
285=5
286=4
287=3
288=2
289=2
290=1
291=1
292=1
293=1
294=1
295=1
296=1
297=1
298=1
299=1
300=2
301=2
302=2
303=2
304=2
305=2
306=1
307=1
308=1
309=1
310=1
311=1
312=2
313=2
314=2
315=1
316=1
317=1
318=1
319=1
320=1
321=1
322=2
323=2
324=2
325=2
326=2
327=2
328=2
329=2
330=2
331=2
332=2
333=1
334=1
335=1
336=1
337=1
338=1
339=1
340=1
341=1
342=1
343=1
344=2
345=2
346=2
347=2
348=2
349=2
350=2
351=1
352=1
353=1
354=1
355=1
356=1
357=1
358=1
359=1
360=1
361=1
362=1
363=1
364=1
365=1
366=1
367=1
368=1
369=1
370=1
371=1
372=1
373=1
374=1
375=1
376=1
377=1
378=0
379=0
380=0
381=0
382=0
383=0
384=0
385=0
386=0
387=0
388=0
389=1
390=1
391=1
392=1
393=1
394=2
395=2
396=2
397=2
399=0
400=0
[100]
0=100
1=0
2=43
3=90
4=218
5=255
6=255
7=255
8=255
9=255
10=255
11=255
12=255
13=255
14=255
15=255
16=255
17=255
18=255
19=255
20=255
21=255
22=255
23=255
24=255
25=255
26=226
27=197
28=165
29=136
30=123
31=119
32=115
33=115
34=112
35=107
36=104
37=102
38=97
39=95
40=91
41=88
42=84
43=83
44=78
45=78
46=75
47=72
48=69
49=66
50=62
51=59
52=58
53=55
54=55
55=53
56=52
57=49
58=47
59=45
60=44
61=43
62=45
63=52
64=63
65=72
66=80
67=90
68=96
69=97
70=96
71=89
72=80
73=73
74=68
75=70
76=76
77=81
78=84
79=85
80=84
81=79
82=72
83=57
84=46
85=36
86=27
87=21
88=17
89=14
90=12
91=10
92=9
93=9
94=10
95=11
96=11
97=12
98=12
99=12
100=12
101=12
102=12
103=13
104=14
105=15
106=16
107=16
108=15
109=15
110=14
111=13
112=13
113=12
114=11
115=10
116=9
117=9
118=10
119=11
120=12
121=14
122=15
123=16
124=16
125=15
126=14
127=12
128=10
129=8
130=7
131=7
132=8
133=10
134=12
135=13
136=14
137=15
138=15
139=15
140=13
141=12
142=10
143=9
144=8
145=8
146=9
147=9
148=9
149=9
150=8
151=8
152=7
153=6
154=5
155=4
156=3
157=3
158=3
159=3
160=3
161=3
162=3
163=2
164=2
165=2
166=2
167=1
168=1
169=2
170=2
171=3
172=4
173=5
174=5
175=6
176=6
177=6
178=6
179=5
180=4
181=4
182=3
183=3
184=3
185=3
186=4
187=4
188=4
189=4
190=5
191=5
192=5
193=5
194=4
195=4
196=3
197=2
198=2
199=2
200=2
201=2
202=2
203=2
204=2
205=2
206=2
207=2
208=3
209=4
210=5
211=6
212=7
213=7
214=7
215=6
216=6
217=5
218=4
219=4
220=3
221=3
222=3
223=3
224=3
225=2
226=2
227=2
228=2
229=3
230=4
231=6
232=7
233=8
234=9
235=9
236=8
237=7
238=7
239=5
240=4
241=3
242=2
243=2
244=1
245=2
246=2
247=2
248=2
249=2
250=2
251=2
252=2
253=2
254=2
255=2
256=3
257=3
258=3
259=3
260=3
261=3
262=2
263=2
264=2
265=1
266=1
267=1
268=1
269=1
270=1
271=1
272=1
273=1
274=1
275=1
276=2
277=2
278=3
279=3
280=3
281=4
282=4
283=4
284=3
285=3
286=2
287=2
288=1
289=1
290=1
291=1
292=1
293=1
294=1
295=1
296=1
297=1
298=1
299=1
300=1
301=1
302=1
303=1
304=1
305=1
306=1
307=1
308=1
309=1
310=1
311=1
312=1
313=1
314=1
315=1
316=1
317=1
318=1
319=1
320=1
321=1
322=1
323=1
324=1
325=1
326=1
327=1
328=1
329=2
330=2
331=2
332=2
333=2
334=2
335=1
336=1
337=1
338=1
339=1
340=1
341=1
342=1
343=1
344=1
345=1
346=1
347=1
348=1
349=1
350=1
351=1
352=1
353=0
354=0
355=0
356=0
357=0
358=0
359=0
360=0
361=0
362=0
363=0
364=0
365=0
366=0
367=0
368=1
369=1
370=1
371=1
372=1
373=1
374=0
375=0
376=0
377=0
378=0
379=0
380=0
381=0
382=1
383=1
384=1
385=1
386=1
387=1
388=1
389=1
390=1
391=1
392=1
393=2
394=2
395=2
396=2
397=2
399=0
400=0
[101]
0=101
1=0
2=40
3=79
4=197
5=255
6=255
7=255
8=255
9=255
10=255
11=255
12=255
13=255
14=255
15=255
16=255
17=255
18=255
19=255
20=255
21=255
22=255
23=255
24=255
25=255
26=230
27=203
28=170
29=137
30=126
31=118
32=116
33=114
34=113
35=108
36=104
37=100
38=97
39=94
40=92
41=87
42=84
43=81
44=77
45=75
46=72
47=69
48=65
49=62
50=58
51=55
52=53
53=53
54=53
55=54
56=54
57=53
58=52
59=50
60=49
61=47
62=46
63=54
64=67
65=81
66=96
67=115
68=125
69=132
70=133
71=129
72=119
73=108
74=95
75=86
76=84
77=82
78=83
79=81
80=79
81=72
82=65
83=52
84=41
85=33
86=24
87=20
88=17
89=16
90=14
91=13
92=12
93=13
94=15
95=17
96=17
97=17
98=16
99=16
100=15
101=14
102=14
103=13
104=14
105=15
106=16
107=16
108=16
109=15
110=15
111=15
112=15
113=15
114=14
115=13
116=12
117=11
118=12
119=14
120=16
121=18
122=21
123=23
124=23
125=23
126=22
127=19
128=16
129=13
130=11
131=9
132=9
133=10
134=11
135=12
136=13
137=14
138=14
139=13
140=11
141=10
142=8
143=6
144=6
145=6
146=7
147=7
148=8
149=8
150=8
151=7
152=6
153=5
154=5
155=4
156=4
157=4
158=3
159=3
160=3
161=3
162=2
163=2
164=2
165=2
166=3
167=3
168=4
169=4
170=4
171=5
172=5
173=5
174=5
175=5
176=5
177=4
178=4
179=4
180=4
181=5
182=5
183=6
184=6
185=7
186=7
187=7
188=6
189=6
190=5
191=4
192=4
193=3
194=3
195=2
196=1
197=1
198=1
199=1
200=1
201=1
202=2
203=2
204=2
205=2
206=2
207=2
208=3
209=3
210=4
211=6
212=6
213=7
214=7
215=7
216=7
217=6
218=5
219=4
220=4
221=3
222=3
223=2
224=2
225=2
226=2
227=2
228=3
229=4
230=5
231=6
232=7
233=7
234=7
235=7
236=7
237=6
238=5
239=4
240=4
241=3
242=3
243=3
244=2
245=2
246=2
247=2
248=2
249=2
250=2
251=1
252=1
253=1
254=1
255=2
256=2
257=3
258=3
259=3
260=3
261=3
262=2
263=2
264=2
265=1
266=1
267=1
268=1
269=1
270=1
271=1
272=1
273=1
274=2
275=2
276=2
277=2
278=3
279=3
280=4
281=4
282=4
283=4
284=4
285=3
286=3
287=2
288=2
289=1
290=1
291=1
292=1
293=0
294=0
295=1
296=1
297=1
298=1
299=1
300=2
301=2
302=2
303=2
304=2
305=1
306=1
307=1
308=1
309=1
310=2
311=2
312=2
313=2
314=2
315=2
316=2
317=2
318=2
319=2
320=1
321=1
322=1
323=0
324=0
325=0
326=0
327=1
328=1
329=1
330=1
331=2
332=2
333=1
334=1
335=1
336=1
337=0
338=0
339=0
340=0
341=1
342=1
343=1
344=1
345=1
346=1
347=2
348=2
349=2
350=2
351=2
352=1
353=1
354=1
355=1
356=1
357=1
358=1
359=1
360=1
361=1
362=1
363=1
364=1
365=1
366=1
367=1
368=1
369=1
370=1
371=1
372=1
373=1
374=1
375=1
376=1
377=0
378=0
379=0
380=0
381=0
382=0
383=0
384=0
385=0
386=0
387=0
388=0
389=0
390=0
391=0
392=0
393=1
394=1
395=1
396=1
397=2
399=0
400=0
[102]
0=102
1=0
2=44
3=91
4=220
5=255
6=255
7=255
8=255
9=255
10=255
11=255
12=255
13=255
14=255
15=255
16=255
17=255
18=255
19=255
20=255
21=255
22=255
23=255
24=255
25=255
26=232
27=204
28=172
29=143
30=128
31=123
32=118
33=117
34=114
35=109
36=105
37=103
38=98
39=96
40=92
41=89
42=86
43=85
44=80
45=80
46=77
47=74
48=71
49=67
50=63
51=60
52=57
53=56
54=57
55=58
56=58
57=56
58=55
59=51
60=48
61=43
62=47
63=60
64=88
65=115
66=140
67=172
68=191
69=200
70=201
71=188
72=168
73=142
74=112
75=91
76=76
77=58
78=48
79=39
80=31
81=28
82=25
83=22
84=21
85=21
86=23
87=23
88=24
89=23
90=23
91=23
92=23
93=24
94=25
95=25
96=24
97=22
98=19
99=17
100=15
101=14
102=13
103=13
104=14
105=14
106=14
107=14
108=13
109=13
110=13
111=15
112=17
113=19
114=20
115=20
116=20
117=19
118=18
119=18
120=19
121=21
122=23
123=25
124=26
125=26
126=25
127=23
128=19
129=16
130=13
131=11
132=11
133=12
134=12
135=13
136=13
137=12
138=11
139=10
140=8
141=7
142=5
143=4
144=5
145=6
146=6
147=7
148=7
149=8
150=8
151=8
152=7
153=6
154=5
155=4
156=4
157=4
158=4
159=5
160=5
161=5
162=5
163=4
164=4
165=4
166=4
167=4
168=5
169=6
170=6
171=6
172=7
173=7
174=7
175=7
176=7
177=6
178=6
179=5
180=5
181=6
182=6
183=6
184=7
185=7
186=8
187=7
188=7
189=7
190=7
191=6
192=6
193=5
194=4
195=3
196=3
197=2
198=2
199=2
200=2
201=2
202=2
203=2
204=2
205=2
206=3
207=3
208=4
209=4
210=5
211=6
212=7
213=7
214=7
215=6
216=6
217=5
218=4
219=4
220=3
221=3
222=3
223=3
224=3
225=3
226=4
227=4
228=4
229=5
230=6
231=6
232=6
233=6
234=7
235=6
236=6
237=6
238=6
239=5
240=5
241=5
242=5
243=5
244=4
245=4
246=4
247=4
248=4
249=3
250=3
251=2
252=2
253=2
254=1
255=1
256=2
257=2
258=2
259=2
260=2
261=2
262=2
263=1
264=1
265=1
266=1
267=1
268=1
269=1
270=1
271=1
272=1
273=1
274=1
275=1
276=1
277=1
278=2
279=2
280=2
281=2
282=2
283=2
284=2
285=1
286=1
287=1
288=0
289=0
290=0
291=0
292=0
293=0
294=0
295=1
296=1
297=1
298=1
299=2
300=2
301=2
302=2
303=2
304=1
305=1
306=1
307=1
308=1
309=1
310=1
311=1
312=1
313=1
314=1
315=1
316=1
317=1
318=1
319=1
320=1
321=1
322=1
323=1
324=1
325=1
326=1
327=1
328=1
329=1
330=1
331=1
332=1
333=1
334=1
335=0
336=0
337=0
338=0
339=0
340=0
341=0
342=0
343=0
344=1
345=1
346=1
347=2
348=2
349=2
350=2
351=2
352=2
353=2
354=2
355=2
356=1
357=1
358=1
359=2
360=2
361=1
362=1
363=1
364=1
365=1
366=1
367=1
368=1
369=0
370=0
371=0
372=0
373=0
374=0
375=0
376=0
377=0
378=0
379=0
380=0
381=0
382=0
383=0
384=0
385=1
386=1
387=1
388=1
389=1
390=1
391=1
392=1
393=1
394=1
395=1
396=1
397=1
399=0
400=0
[103]
0=103
1=0
2=40
3=79
4=196
5=255
6=255
7=255
8=255
9=255
10=255
11=255
12=255
13=255
14=255
15=255
16=255
17=255
18=255
19=255
20=255
21=255
22=255
23=255
24=255
25=255
26=244
27=216
28=181
29=146
30=134
31=125
32=122
33=119
34=119
35=112
36=108
37=103
38=99
39=95
40=94
41=89
42=86
43=83
44=79
45=77
46=73
47=71
48=67
49=65
50=61
51=59
52=57
53=58
54=59
55=61
56=61
57=61
58=59
59=54
60=49
61=42
62=40
63=53
64=83
65=115
66=151
67=196
68=220
69=239
70=239
71=227
72=205
73=177
74=137
75=109
76=87
77=65
78=55
79=44
80=36
81=31
82=29
83=27
84=27
85=29
86=31
87=31
88=32
89=30
90=29
91=27
92=27
93=26
94=26
95=25
96=23
97=20
98=17
99=16
100=14
101=13
102=13
103=13
104=14
105=14
106=14
107=14
108=13
109=13
110=15
111=17
112=20
113=23
114=25
115=26
116=26
117=25
118=24
119=22
120=21
121=22
122=23
123=26
124=28
125=29
126=29
127=27
128=23
129=20
130=16
131=13
132=12
133=13
134=14
135=14
136=14
137=14
138=13
139=12
140=10
141=7
142=5
143=3
144=3
145=3
146=4
147=5
148=6
149=7
150=8
151=8
152=8
153=8
154=8
155=7
156=6
157=6
158=5
159=5
160=5
161=5
162=4
163=4
164=4
165=4
166=5
167=5
168=5
169=5
170=5
171=5
172=6
173=6
174=6
175=7
176=7
177=7
178=7
179=7
180=7
181=7
182=7
183=7
184=7
185=7
186=7
187=7
188=7
189=6
190=5
191=4
192=4
193=3
194=2
195=1
196=1
197=2
198=2
199=3
200=3
201=4
202=4
203=4
204=4
205=4
206=4
207=4
208=4
209=5
210=5
211=6
212=7
213=7
214=7
215=7
216=7
217=6
218=5
219=5
220=4
221=3
222=3
223=3
224=3
225=3
226=3
227=3
228=3
229=4
230=4
231=5
232=6
233=6
234=6
235=6
236=6
237=5
238=5
239=5
240=5
241=4
242=4
243=4
244=4
245=4
246=4
247=4
248=4
249=4
250=3
251=3
252=2
253=2
254=1
255=1
256=1
257=1
258=2
259=2
260=2
261=2
262=1
263=1
264=1
265=1
266=1
267=1
268=1
269=1
270=1
271=2
272=2
273=2
274=2
275=2
276=2
277=2
278=2
279=2
280=2
281=2
282=2
283=1
284=1
285=1
286=1
287=1
288=1
289=1
290=1
291=1
292=1
293=1
294=1
295=1
296=1
297=1
298=1
299=1
300=1
301=1
302=1
303=1
304=1
305=1
306=1
307=1
308=1
309=1
310=1
311=1
312=1
313=1
314=1
315=1
316=2
317=2
318=1
319=1
320=1
321=2
322=2
323=2
324=2
325=2
326=2
327=2
328=2
329=1
330=1
331=1
332=1
333=1
334=1
335=1
336=1
337=1
338=1
339=1
340=1
341=1
342=2
343=2
344=2
345=2
346=2
347=3
348=3
349=3
350=3
351=3
352=3
353=3
354=2
355=2
356=2
357=1
358=2
359=2
360=2
361=2
362=2
363=2
364=2
365=2
366=1
367=1
368=1
369=1
370=1
371=1
372=1
373=0
374=0
375=0
376=0
377=0
378=0
379=0
380=0
381=1
382=1
383=1
384=1
385=1
386=1
387=1
388=1
389=1
390=1
391=1
392=1
393=1
394=1
395=1
396=2
397=2
399=0
400=0
[104]
0=104
1=0
2=44
3=91
4=220
5=255
6=255
7=255
8=255
9=255
10=255
11=255
12=255
13=255
14=255
15=255
16=255
17=255
18=255
19=255
20=255
21=255
22=255
23=255
24=255
25=255
26=240
27=211
28=178
29=147
30=131
31=126
32=120
33=120
34=116
35=111
36=107
37=104
38=99
39=96
40=92
41=89
42=86
43=85
44=80
45=79
46=76
47=74
48=72
49=69
50=67
51=63
52=63
53=64
54=66
55=71
56=74
57=76
58=76
59=75
60=74
61=69
62=75
63=91
64=127
65=164
66=198
67=245
68=255
69=255
70=255
71=255
72=226
73=191
74=144
75=113
76=91
77=70
78=62
79=55
80=51
81=49
82=48
83=46
84=45
85=43
86=39
87=36
88=32
89=28
90=24
91=21
92=19
93=17
94=16
95=15
96=14
97=13
98=12
99=12
100=13
101=14
102=15
103=16
104=17
105=17
106=16
107=15
108=14
109=14
110=16
111=19
112=25
113=29
114=33
115=36
116=36
117=35
118=34
119=30
120=28
121=27
122=27
123=29
124=32
125=33
126=33
127=31
128=27
129=23
130=19
131=15
132=13
133=14
134=16
135=17
136=17
137=17
138=16
139=15
140=13
141=10
142=7
143=4
144=4
145=3
146=4
147=4
148=5
149=5
150=5
151=5
152=5
153=5
154=5
155=5
156=6
157=6
158=7
159=7
160=8
161=8
162=7
163=7
164=7
165=7
166=7
167=7
168=7
169=6
170=6
171=6
172=6
173=6
174=6
175=6
176=6
177=6
178=6
179=6
180=6
181=6
182=6
183=7
184=7
185=8
186=8
187=8
188=8
189=8
190=8
191=7
192=7
193=6
194=5
195=5
196=4
197=5
198=5
199=6
200=7
201=8
202=8
203=8
204=8
205=8
206=7
207=7
208=8
209=8
210=9
211=9
212=10
213=10
214=9
215=8
216=7
217=6
218=5
219=5
220=4
221=4
222=4
223=4
224=3
225=3
226=3
227=2
228=2
229=2
230=3
231=3
232=4
233=5
234=5
235=5
236=4
237=4
238=3
239=2
240=2
241=1
242=1
243=1
244=2
245=2
246=3
247=3
248=3
249=3
250=3
251=3
252=3
253=3
254=3
255=3
256=3
257=3
258=3
259=3
260=3
261=3
262=2
263=2
264=2
265=2
266=2
267=2
268=3
269=3
270=3
271=2
272=2
273=2
274=2
275=2
276=2
277=2
278=2
279=2
280=2
281=2
282=2
283=2
284=2
285=1
286=1
287=1
288=1
289=1
290=1
291=1
292=1
293=1
294=1
295=1
296=1
297=1
298=1
299=1
300=1
301=1
302=1
303=1
304=1
305=1
306=1
307=1
308=1
309=1
310=1
311=1
312=1
313=1
314=1
315=1
316=1
317=1
318=1
319=1
320=1
321=1
322=1
323=1
324=1
325=1
326=2
327=2
328=2
329=2
330=2
331=2
332=2
333=2
334=1
335=1
336=1
337=1
338=1
339=1
340=1
341=1
342=2
343=2
344=2
345=2
346=2
347=2
348=3
349=3
350=3
351=3
352=3
353=2
354=2
355=1
356=1
357=1
358=1
359=2
360=2
361=2
362=2
363=2
364=2
365=2
366=2
367=2
368=2
369=1
370=1
371=1
372=1
373=1
374=1
375=0
376=0
377=0
378=0
379=0
380=0
381=0
382=0
383=0
384=1
385=1
386=1
387=1
388=1
389=1
390=2
391=2
392=2
393=2
394=2
395=2
396=2
397=2
399=0
400=0
[105]
0=105
1=0
2=40
3=79
4=194
5=255
6=255
7=255
8=255
9=255
10=255
11=255
12=255
13=255
14=255
15=255
16=255
17=255
18=255
19=255
20=255
21=255
22=255
23=255
24=255
25=255
26=248
27=220
28=184
29=148
30=135
31=126
32=122
33=119
34=119
35=113
36=108
37=103
38=99
39=95
40=93
41=88
42=85
43=82
44=78
45=76
46=73
47=71
48=67
49=65
50=61
51=59
52=56
53=58
54=62
55=68
56=73
57=78
58=82
59=84
60=84
61=82
62=87
63=100
64=133
65=163
66=196
67=235
68=254
69=255
70=255
71=243
72=214
73=180
74=134
75=104
76=81
77=61
78=52
79=43
80=39
81=38
82=39
83=40
84=40
85=40
86=39
87=38
88=35
89=30
90=28
91=25
92=22
93=20
94=19
95=18
96=16
97=14
98=12
99=11
100=11
101=11
102=12
103=13
104=13
105=13
106=13
107=12
108=11
109=10
110=12
111=15
112=20
113=25
114=29
115=34
116=35
117=35
118=35
119=32
120=30
121=28
122=27
123=28
124=29
125=29
126=29
127=28
128=25
129=22
130=19
131=15
132=14
133=14
134=15
135=15
136=15
137=15
138=14
139=13
140=11
141=9
142=7
143=5
144=4
145=3
146=3
147=4
148=4
149=5
150=5
151=5
152=5
153=5
154=4
155=4
156=5
157=5
158=5
159=5
160=5
161=5
162=5
163=5
164=5
165=6
166=7
167=8
168=8
169=9
170=9
171=9
172=9
173=8
174=7
175=7
176=6
177=6
178=5
179=5
180=5
181=6
182=6
183=7
184=8
185=9
186=9
187=10
188=10
189=10
190=10
191=9
192=8
193=7
194=6
195=5
196=5
197=5
198=5
199=7
200=7
201=8
202=8
203=9
204=9
205=8
206=8
207=8
208=8
209=8
210=8
211=9
212=9
213=9
214=8
215=7
216=7
217=6
218=5
219=4
220=3
221=3
222=3
223=3
224=3
225=3
226=4
227=4
228=4
229=4
230=5
231=6
232=7
233=8
234=8
235=8
236=8
237=8
238=8
239=7
240=6
241=5
242=4
243=4
244=4
245=4
246=4
247=4
248=4
249=4
250=4
251=4
252=4
253=3
254=3
255=2
256=2
257=2
258=2
259=2
260=2
261=1
262=1
263=1
264=1
265=1
266=2
267=2
268=2
269=2
270=2
271=2
272=2
273=2
274=2
275=2
276=2
277=1
278=1
279=1
280=1
281=1
282=1
283=1
284=1
285=1
286=1
287=1
288=1
289=1
290=1
291=1
292=0
293=0
294=0
295=0
296=0
297=0
298=0
299=0
300=0
301=0
302=0
303=0
304=0
305=0
306=0
307=0
308=0
309=1
310=1
311=1
312=1
313=1
314=1
315=1
316=1
317=1
318=2
319=2
320=2
321=2
322=2
323=2
324=2
325=1
326=1
327=1
328=1
329=1
330=2
331=2
332=2
333=2
334=2
335=1
336=1
337=1
338=1
339=1
340=1
341=1
342=1
343=2
344=2
345=2
346=2
347=2
348=3
349=3
350=3
351=3
352=3
353=3
354=2
355=2
356=2
357=1
358=1
359=1
360=2
361=2
362=2
363=2
364=2
365=2
366=1
367=1
368=1
369=1
370=1
371=1
372=1
373=0
374=0
375=0
376=0
377=0
378=0
379=0
380=0
381=0
382=1
383=1
384=1
385=1
386=1
387=1
388=1
389=2
390=2
391=2
392=2
393=2
394=2
395=2
396=2
397=2
399=0
400=0
[106]
0=106
1=0
2=43
3=89
4=217
5=255
6=255
7=255
8=255
9=255
10=255
11=255
12=255
13=255
14=255
15=255
16=255
17=255
18=255
19=255
20=255
21=255
22=255
23=255
24=255
25=255
26=244
27=211
28=175
29=142
30=127
31=121
32=115
33=115
34=112
35=107
36=103
37=100
38=95
39=93
40=90
41=88
42=85
43=85
44=81
45=80
46=77
47=73
48=70
49=66
50=62
51=58
52=57
53=59
54=63
55=72
56=79
57=85
58=92
59=93
60=93
61=92
62=94
63=104
64=128
65=154
66=177
67=212
68=227
69=236
70=234
71=217
72=189
73=158
74=119
75=93
76=74
77=55
78=47
79=41
80=37
81=36
82=34
83=34
84=33
85=31
86=29
87=27
88=24
89=21
90=19
91=18
92=16
93=16
94=16
95=17
96=16
97=16
98=14
99=13
100=12
101=12
102=12
103=12
104=12
105=12
106=12
107=12
108=12
109=13
110=14
111=17
112=22
113=26
114=29
115=32
116=32
117=31
118=30
119=28
120=26
121=24
122=24
123=24
124=25
125=25
126=24
127=23
128=20
129=17
130=14
131=11
132=10
133=10
134=12
135=13
136=13
137=13
138=13
139=13
140=11
141=9
142=7
143=6
144=5
145=5
146=5
147=6
148=6
149=7
150=7
151=7
152=7
153=7
154=6
155=6
156=6
157=6
158=6
159=6
160=6
161=6
162=6
163=6
164=6
165=6
166=6
167=6
168=6
169=6
170=6
171=6
172=6
173=7
174=7
175=7
176=7
177=7
178=7
179=7
180=7
181=6
182=6
183=7
184=8
185=9
186=10
187=11
188=11
189=11
190=11
191=10
192=9
193=8
194=6
195=5
196=4
197=4
198=5
199=5
200=5
201=5
202=6
203=6
204=6
205=6
206=7
207=7
208=7
209=7
210=8
211=8
212=9
213=9
214=9
215=9
216=8
217=8
218=6
219=6
220=5
221=4
222=3
223=3
224=3
225=3
226=4
227=4
228=5
229=5
230=6
231=7
232=8
233=9
234=9
235=9
236=9
237=9
238=9
239=8
240=7
241=7
242=5
243=5
244=5
245=4
246=4
247=4
248=4
249=3
250=3
251=3
252=3
253=2
254=2
255=2
256=2
257=2
258=3
259=3
260=3
261=3
262=3
263=3
264=2
265=2
266=2
267=2
268=2
269=2
270=2
271=3
272=3
273=3
274=3
275=2
276=2
277=2
278=2
279=1
280=1
281=1
282=1
283=2
284=2
285=2
286=2
287=2
288=2
289=2
290=2
291=2
292=2
293=2
294=2
295=2
296=2
297=2
298=2
299=2
300=2
301=1
302=1
303=1
304=1
305=1
306=1
307=1
308=1
309=1
310=1
311=1
312=1
313=1
314=1
315=1
316=1
317=1
318=1
319=1
320=1
321=2
322=2
323=2
324=2
325=2
326=2
327=1
328=1
329=1
330=1
331=1
332=1
333=1
334=1
335=1
336=1
337=1
338=1
339=2
340=2
341=2
342=2
343=2
344=2
345=2
346=3
347=3
348=3
349=3
350=3
351=3
352=3
353=3
354=3
355=2
356=2
357=2
358=2
359=2
360=2
361=2
362=2
363=2
364=2
365=2
366=2
367=1
368=1
369=1
370=1
371=1
372=0
373=0
374=0
375=0
376=0
377=0
378=0
379=1
380=1
381=1
382=1
383=1
384=1
385=1
386=1
387=1
388=1
389=1
390=1
391=1
392=1
393=1
394=1
395=1
396=1
397=1
399=0
400=0
[107]
0=107
1=0
2=39
3=79
4=190
5=255
6=255
7=255
8=255
9=255
10=255
11=255
12=255
13=255
14=255
15=255
16=255
17=255
18=255
19=255
20=255
21=255
22=255
23=255
24=255
25=255
26=254
27=222
28=185
29=147
30=133
31=122
32=118
33=114
34=114
35=107
36=103
37=98
38=95
39=92
40=92
41=87
42=87
43=83
44=81
45=77
46=73
47=68
48=64
49=60
50=56
51=53
52=53
53=56
54=61
55=69
56=75
57=80
58=85
59=86
60=87
61=82
62=82
63=88
64=104
65=121
66=135
67=155
68=163
69=166
70=164
71=148
72=127
73=103
74=76
75=58
76=47
77=34
78=29
79=24
80=23
81=24
82=26
83=27
84=27
85=26
86=25
87=23
88=20
89=17
90=16
91=14
92=13
93=14
94=14
95=14
96=14
97=13
98=12
99=11
100=10
101=10
102=11
103=12
104=13
105=13
106=13
107=13
108=13
109=14
110=16
111=20
112=25
113=29
114=31
115=33
116=33
117=31
118=29
119=25
120=22
121=20
122=19
123=19
124=20
125=20
126=20
127=18
128=15
129=12
130=10
131=8
132=8
133=9
134=10
135=10
136=10
137=10
138=9
139=8
140=7
141=7
142=6
143=6
144=6
145=7
146=7
147=7
148=8
149=8
150=8
151=7
152=7
153=7
154=6
155=6
156=6
157=6
158=6
159=6
160=6
161=6
162=5
163=5
164=4
165=3
166=2
167=2
168=2
169=3
170=3
171=4
172=4
173=5
174=5
175=6
176=6
177=6
178=5
179=5
180=5
181=5
182=5
183=5
184=7
185=8
186=9
187=10
188=10
189=10
190=10
191=9
192=8
193=6
194=5
195=4
196=4
197=4
198=4
199=4
200=4
201=5
202=5
203=6
204=6
205=7
206=7
207=8
208=8
209=8
210=8
211=8
212=8
213=8
214=7
215=7
216=6
217=5
218=5
219=4
220=3
221=3
222=2
223=2
224=2
225=3
226=3
227=3
228=4
229=4
230=4
231=5
232=6
233=7
234=7
235=8
236=8
237=8
238=8
239=8
240=7
241=6
242=5
243=4
244=3
245=2
246=2
247=2
248=2
249=1
250=1
251=1
252=1
253=1
254=1
255=1
256=2
257=2
258=2
259=2
260=3
261=3
262=3
263=3
264=3
265=3
266=3
267=3
268=3
269=3
270=3
271=3
272=3
273=2
274=2
275=2
276=2
277=1
278=1
279=1
280=1
281=1
282=1
283=1
284=1
285=1
286=1
287=1
288=1
289=1
290=1
291=1
292=1
293=1
294=1
295=1
296=1
297=1
298=1
299=1
300=1
301=1
302=1
303=1
304=1
305=0
306=0
307=0
308=1
309=1
310=1
311=1
312=1
313=2
314=2
315=2
316=2
317=2
318=1
319=1
320=1
321=1
322=1
323=1
324=1
325=1
326=1
327=1
328=1
329=1
330=1
331=1
332=1
333=1
334=1
335=1
336=1
337=1
338=1
339=1
340=2
341=2
342=2
343=2
344=2
345=2
346=2
347=2
348=3
349=3
350=3
351=2
352=2
353=2
354=2
355=1
356=1
357=1
358=1
359=1
360=1
361=1
362=1
363=1
364=1
365=1
366=1
367=1
368=1
369=1
370=1
371=1
372=0
373=0
374=0
375=0
376=0
377=0
378=0
379=0
380=0
381=0
382=0
383=1
384=1
385=1
386=1
387=1
388=1
389=1
390=1
391=1
392=1
393=1
394=1
395=1
396=1
397=1
399=0
400=0
[108]
0=108
1=0
2=42
3=86
4=212
5=255
6=255
7=255
8=255
9=255
10=255
11=255
12=255
13=255
14=255
15=255
16=255
17=255
18=255
19=255
20=255
21=255
22=255
23=255
24=255
25=255
26=251
27=215
28=177
29=142
30=128
31=120
32=114
33=114
34=112
35=108
36=104
37=101
38=98
39=96
40=93
41=91
42=87
43=86
44=80
45=79
46=74
47=71
48=65
49=63
50=57
51=56
52=59
53=64
54=73
55=83
56=90
57=91
58=91
59=86
60=79
61=68
62=55
63=49
64=55
65=66
66=78
67=95
68=106
69=110
70=110
71=103
72=90
73=76
74=58
75=47
76=37
77=27
78=22
79=18
80=15
81=15
82=16
83=17
84=19
85=22
86=23
87=23
88=23
89=20
90=18
91=16
92=15
93=15
94=15
95=16
96=15
97=15
98=14
99=14
100=14
101=15
102=17
103=17
104=17
105=17
106=16
107=14
108=12
109=10
110=10
111=13
112=17
113=20
114=22
115=24
116=24
117=23
118=22
119=19
120=18
121=16
122=15
123=16
124=16
125=16
126=16
127=14
128=12
129=11
130=9
131=8
132=8
133=8
134=9
135=10
136=10
137=11
138=11
139=11
140=10
141=9
142=8
143=6
144=6
145=6
146=7
147=7
148=7
149=7
150=7
151=6
152=6
153=6
154=5
155=5
156=5
157=5
158=5
159=4
160=4
161=4
162=4
163=4
164=5
165=5
166=5
167=5
168=4
169=4
170=4
171=3
172=3
173=3
174=3
175=4
176=4
177=4
178=4
179=4
180=4
181=5
182=5
183=6
184=7
185=8
186=9
187=9
188=9
189=8
190=7
191=6
192=5
193=4
194=3
195=2
196=2
197=3
198=3
199=3
200=4
201=4
202=4
203=5
204=5
205=6
206=6
207=6
208=6
209=6
210=6
211=6
212=6
213=7
214=7
215=7
216=7
217=7
218=7
219=6
220=6
221=5
222=4
223=3
224=3
225=3
226=3
227=3
228=3
229=3
230=4
231=5
232=6
233=7
234=8
235=9
236=10
237=10
238=10
239=9
240=8
241=7
242=5
243=4
244=3
245=3
246=2
247=2
248=2
249=2
250=2
251=2
252=2
253=1
254=1
255=1
256=0
257=0
258=0
259=1
260=1
261=1
262=2
263=2
264=3
265=3
266=3
267=3
268=3
269=3
270=3
271=3
272=2
273=2
274=2
275=1
276=1
277=1
278=1
279=1
280=1
281=1
282=1
283=1
284=1
285=1
286=0
287=0
288=0
289=0
290=0
291=0
292=0
293=0
294=0
295=0
296=0
297=0
298=0
299=0
300=0
301=0
302=0
303=0
304=0
305=0
306=0
307=0
308=1
309=1
310=1
311=1
312=1
313=1
314=1
315=1
316=1
317=1
318=1
319=1
320=1
321=1
322=1
323=1
324=1
325=1
326=1
327=1
328=1
329=0
330=0
331=0
332=0
333=0
334=0
335=0
336=1
337=1
338=1
339=1
340=1
341=1
342=1
343=1
344=1
345=1
346=1
347=1
348=2
349=2
350=2
351=2
352=2
353=2
354=1
355=1
356=1
357=1
358=1
359=1
360=1
361=1
362=1
363=0
364=0
365=0
366=0
367=0
368=0
369=0
370=0
371=0
372=0
373=0
374=0
375=0
376=0
377=0
378=0
379=0
380=0
381=0
382=0
383=0
384=0
385=0
386=0
387=0
388=0
389=0
390=0
391=1
392=1
393=1
394=1
395=1
396=1
397=1
399=0
400=0
[109]
0=109
1=0
2=38
3=79
4=186
5=255
6=255
7=255
8=255
9=255
10=255
11=255
12=255
13=255
14=255
15=255
16=255
17=255
18=255
19=255
20=255
21=255
22=255
23=255
24=255
25=255
26=255
27=233
28=193
29=153
30=136
31=126
32=120
33=117
34=117
35=112
36=107
37=101
38=96
39=92
40=91
41=85
42=84
43=80
44=79
45=74
46=74
47=68
48=65
49=60
50=56
51=51
52=53
53=60
54=69
55=81
56=88
57=91
58=91
59=86
60=79
61=68
62=53
63=46
64=49
65=58
66=68
67=82
68=89
69=90
70=90
71=83
72=73
73=62
74=48
75=40
76=35
77=30
78=26
79=24
80=23
81=23
82=24
83=26
84=28
85=29
86=28
87=27
88=24
89=21
90=18
91=16
92=14
93=13
94=13
95=13
96=12
97=11
98=9
99=9
100=9
101=10
102=11
103=13
104=14
105=14
106=13
107=12
108=11
109=10
110=11
111=13
112=17
113=21
114=23
115=25
116=25
117=24
118=23
119=20
120=18
121=16
122=16
123=16
124=17
125=17
126=16
127=15
128=12
129=11
130=9
131=7
132=7
133=7
134=8
135=8
136=8
137=7
138=7
139=6
140=6
141=5
142=5
143=5
144=5
145=5
146=6
147=6
148=7
149=7
150=7
151=8
152=8
153=7
154=7
155=6
156=6
157=6
158=6
159=6
160=7
161=7
162=6
163=6
164=5
165=4
166=3
167=2
168=2
169=2
170=3
171=3
172=4
173=5
174=5
175=5
176=6
177=6
178=6
179=5
180=5
181=5
182=5
183=5
184=5
185=5
186=6
187=6
188=6
189=6
190=6
191=5
192=4
193=4
194=3
195=3
196=3
197=3
198=3
199=4
200=4
201=4
202=4
203=4
204=3
205=4
206=4
207=4
208=4
209=4
210=5
211=5
212=6
213=6
214=6
215=6
216=5
217=5
218=4
219=3
220=2
221=2
222=1
223=1
224=1
225=1
226=1
227=1
228=1
229=1
230=2
231=3
232=4
233=4
234=5
235=5
236=5
237=5
238=5
239=4
240=3
241=3
242=2
243=2
244=1
245=1
246=1
247=1
248=1
249=1
250=0
251=0
252=0
253=0
254=1
255=1
256=1
257=1
258=1
259=1
260=1
261=1
262=1
263=1
264=1
265=2
266=2
267=2
268=2
269=2
270=2
271=2
272=2
273=2
274=1
275=1
276=1
277=1
278=1
279=1
280=1
281=1
282=1
283=1
284=1
285=1
286=1
287=2
288=2
289=2
290=2
291=2
292=2
293=1
294=1
295=1
296=1
297=1
298=1
299=0
300=0
301=0
302=0
303=0
304=0
305=0
306=0
307=1
308=1
309=1
310=1
311=1
312=1
313=1
314=1
315=1
316=1
317=1
318=1
319=1
320=1
321=1
322=1
323=1
324=1
325=1
326=1
327=1
328=1
329=0
330=0
331=0
332=0
333=0
334=0
335=0
336=0
337=0
338=1
339=1
340=1
341=1
342=1
343=1
344=1
345=1
346=1
347=2
348=2
349=2
350=2
351=2
352=2
353=2
354=2
355=2
356=2
357=2
358=2
359=2
360=2
361=1
362=1
363=1
364=1
365=0
366=0
367=0
368=0
369=0
370=0
371=0
372=0
373=0
374=0
375=0
376=0
377=0
378=0
379=0
380=0
381=0
382=0
383=0
384=0
385=0
386=0
387=0
388=0
389=0
390=0
391=0
392=0
393=0
394=0
395=0
396=0
397=0
399=0
400=0
[110]
0=110
1=0
2=41
3=83
4=205
5=255
6=255
7=255
8=255
9=255
10=255
11=255
12=255
13=255
14=255
15=255
16=255
17=255
18=255
19=255
20=255
21=255
22=255
23=255
24=255
25=255
26=255
27=219
28=179
29=141
30=128
31=118
32=114
33=113
34=113
35=106
36=101
37=96
38=92
39=89
40=88
41=85
42=83
43=83
44=79
45=80
46=76
47=75
48=70
49=68
50=62
51=60
52=65
53=74
54=90
55=113
56=128
57=138
58=142
59=141
60=133
61=121
62=96
63=74
64=55
65=37
66=32
67=32
68=34
69=38
70=38
71=39
72=38
73=37
74=34
75=31
76=28
77=24
78=23
79=24
80=25
81=27
82=29
83=31
84=31
85=31
86=30
87=27
88=23
89=19
90=17
91=15
92=14
93=13
94=13
95=12
96=11
97=10
98=9
99=9
100=10
101=11
102=14
103=17
104=18
105=20
106=20
107=20
108=20
109=18
110=17
111=16
112=17
113=18
114=19
115=20
116=19
117=18
118=17
119=15
120=13
121=12
122=11
123=11
124=11
125=11
126=10
127=10
128=9
129=8
130=8
131=8
132=8
133=7
134=7
135=6
136=6
137=5
138=4
139=5
140=5
141=5
142=5
143=6
144=6
145=6
146=6
147=6
148=6
149=5
150=5
151=4
152=4
153=4
154=3
155=3
156=4
157=5
158=5
159=6
160=6
161=6
162=6
163=6
164=5
165=4
166=3
167=2
168=1
169=1
170=1
171=1
172=1
173=1
174=2
175=2
176=2
177=2
178=2
179=2
180=2
181=2
182=2
183=3
184=4
185=4
186=5
187=6
188=6
189=6
190=6
191=5
192=4
193=4
194=3
195=2
196=2
197=2
198=2
199=2
200=2
201=2
202=3
203=3
204=3
205=3
206=3
207=2
208=2
209=2
210=3
211=4
212=4
213=5
214=5
215=6
216=6
217=6
218=5
219=5
220=4
221=3
222=3
223=2
224=2
225=1
226=1
227=2
228=2
229=2
230=3
231=3
232=3
233=3
234=2
235=2
236=2
237=2
238=2
239=2
240=2
241=1
242=1
243=1
244=1
245=1
246=1
247=1
248=1
249=1
250=1
251=1
252=1
253=1
254=1
255=1
256=1
257=1
258=1
259=1
260=1
261=1
262=1
263=2
264=2
265=2
266=2
267=2
268=2
269=1
270=1
271=1
272=1
273=0
274=0
275=0
276=0
277=0
278=0
279=0
280=0
281=0
282=0
283=0
284=0
285=0
286=1
287=1
288=1
289=1
290=1
291=1
292=1
293=1
294=1
295=0
296=0
297=0
298=0
299=0
300=1
301=1
302=1
303=1
304=1
305=1
306=1
307=1
308=1
309=1
310=1
311=1
312=1
313=1
314=1
315=1
316=1
317=1
318=1
319=1
320=1
321=1
322=1
323=1
324=1
325=1
326=1
327=0
328=1
329=1
330=1
331=1
332=0
333=0
334=0
335=0
336=0
337=0
338=0
339=0
340=0
341=0
342=0
343=1
344=1
345=1
346=1
347=1
348=1
349=2
350=2
351=2
352=2
353=2
354=2
355=2
356=2
357=2
358=2
359=1
360=1
361=1
362=1
363=1
364=0
365=0
366=0
367=0
368=0
369=0
370=0
371=0
372=0
373=0
374=0
375=0
376=0
377=0
378=0
379=0
380=0
381=0
382=0
383=0
384=0
385=0
386=0
387=0
388=0
389=0
390=0
391=0
392=0
393=0
394=0
395=0
396=0
397=0
399=0
400=0
[111]
0=111
1=0
2=38
3=79
4=186
5=255
6=255
7=255
8=255
9=255
10=255
11=255
12=255
13=255
14=255
15=255
16=255
17=255
18=255
19=255
20=255
21=255
22=255
23=255
24=255
25=255
26=255
27=248
28=204
29=160
30=139
31=126
32=116
33=113
34=111
35=106
36=102
37=97
38=93
39=90
40=90
41=85
42=85
43=81
44=82
45=80
46=81
47=77
48=77
49=73
50=69
51=65
52=68
53=78
54=95
55=121
56=140
57=155
58=165
59=167
60=162
61=153
62=129
63=103
64=82
65=58
66=48
67=41
68=41
69=44
70=45
71=46
72=46
73=45
74=41
75=36
76=31
77=25
78=23
79=23
80=25
81=27
82=30
83=32
84=33
85=33
86=31
87=28
88=24
89=21
90=19
91=18
92=17
93=17
94=17
95=16
96=14
97=13
98=11
99=10
100=10
101=11
102=14
103=18
104=20
105=22
106=22
107=22
108=21
109=20
110=18
111=17
112=18
113=20
114=21
115=23
116=23
117=22
118=21
119=18
120=15
121=13
122=11
123=11
124=10
125=10
126=10
127=9
128=9
129=8
130=8
131=7
132=7
133=7
134=7
135=6
136=6
137=5
138=5
139=6
140=6
141=6
142=6
143=6
144=5
145=5
146=5
147=5
148=5
149=5
150=5
151=5
152=5
153=5
154=5
155=4
156=5
157=5
158=6
159=7
160=7
161=7
162=7
163=7
164=7
165=6
166=5
167=4
168=3
169=3
170=3
171=3
172=2
173=2
174=3
175=3
176=3
177=3
178=3
179=3
180=3
181=3
182=3
183=3
184=4
185=4
186=5
187=6
188=6
189=6
190=6
191=6
192=5
193=5
194=4
195=4
196=4
197=4
198=4
199=4
200=5
201=5
202=5
203=5
204=5
205=4
206=4
207=4
208=3
209=3
210=3
211=4
212=4
213=4
214=4
215=4
216=4
217=4
218=4
219=3
220=3
221=2
222=2
223=2
224=2
225=1
226=1
227=1
228=1
229=0
230=0
231=0
232=0
233=0
234=1
235=1
236=1
237=1
238=1
239=1
240=1
241=1
242=1
243=1
244=1
245=1
246=1
247=2
248=2
249=2
250=2
251=2
252=2
253=1
254=1
255=1
256=1
257=1
258=1
259=1
260=1
261=1
262=1
263=2
264=2
265=2
266=2
267=2
268=1
269=1
270=1
271=0
272=0
273=0
274=0
275=0
276=0
277=0
278=0
279=0
280=0
281=0
282=0
283=0
284=0
285=0
286=1
287=1
288=1
289=1
290=1
291=1
292=1
293=1
294=1
295=1
296=1
297=0
298=0
299=0
300=0
301=1
302=1
303=1
304=1
305=1
306=1
307=1
308=1
309=1
310=1
311=1
312=0
313=0
314=0
315=0
316=0
317=0
318=0
319=0
320=1
321=1
322=1
323=1
324=1
325=1
326=1
327=1
328=1
329=1
330=1
331=1
332=1
333=1
334=1
335=1
336=1
337=1
338=1
339=1
340=1
341=1
342=1
343=1
344=1
345=1
346=1
347=1
348=1
349=1
350=1
351=1
352=1
353=1
354=1
355=1
356=1
357=1
358=1
359=0
360=0
361=0
362=0
363=0
364=0
365=0
366=0
367=0
368=0
369=0
370=0
371=0
372=0
373=0
374=0
375=0
376=0
377=0
378=0
379=0
380=0
381=0
382=0
383=0
384=0
385=0
386=0
387=0
388=0
389=0
390=0
391=0
392=0
393=0
394=0
395=0
396=0
397=0
399=0
400=0
[112]
0=112
1=0
2=41
3=82
4=204
5=255
6=255
7=255
8=255
9=255
10=255
11=255
12=255
13=255
14=255
15=255
16=255
17=255
18=255
19=255
20=255
21=255
22=255
23=255
24=255
25=255
26=255
27=237
28=192
29=147
30=131
31=119
32=114
33=114
34=113
35=108
36=104
37=99
38=95
39=92
40=90
41=86
42=84
43=84
44=82
45=83
46=81
47=82
48=78
49=76
50=70
51=69
52=78
53=95
54=127
55=176
56=216
57=247
58=255
59=255
60=255
61=255
62=225
63=184
64=143
65=96
66=72
67=52
68=40
69=34
70=29
71=26
72=25
73=26
74=25
75=25
76=23
77=21
78=19
79=18
80=18
81=18
82=20
83=20
84=20
85=21
86=20
87=20
88=20
89=20
90=20
91=20
92=21
93=21
94=20
95=18
96=17
97=15
98=13
99=12
100=14
101=17
102=21
103=26
104=30
105=33
106=33
107=33
108=31
109=29
110=26
111=24
112=26
113=28
114=31
115=33
116=33
117=33
118=31
119=26
120=22
121=17
122=13
123=10
124=8
125=7
126=7
127=7
128=7
129=7
130=8
131=8
132=7
133=7
134=6
135=6
136=4
137=4
138=4
139=4
140=4
141=5
142=5
143=5
144=5
145=5
146=6
147=6
148=6
149=7
150=7
151=7
152=7
153=6
154=6
155=5
156=5
157=6
158=7
159=9
160=11
161=12
162=12
163=12
164=11
165=10
166=9
167=7
168=6
169=5
170=4
171=4
172=4
173=3
174=3
175=3
176=3
177=3
178=4
179=4
180=4
181=4
182=3
183=3
184=4
185=4
186=4
187=4
188=4
189=4
190=4
191=4
192=3
193=3
194=4
195=4
196=5
197=6
198=6
199=7
200=6
201=6
202=6
203=5
204=5
205=4
206=4
207=4
208=4
209=3
210=3
211=3
212=3
213=3
214=3
215=3
216=3
217=3
218=3
219=3
220=3
221=3
222=3
223=3
224=3
225=3
226=2
227=2
228=2
229=2
230=2
231=2
232=2
233=2
234=1
235=1
236=1
237=1
238=1
239=1
240=1
241=1
242=1
243=1
244=2
245=2
246=2
247=3
248=3
249=3
250=3
251=3
252=3
253=3
254=2
255=2
256=1
257=1
258=1
259=1
260=1
261=1
262=1
263=1
264=1
265=2
266=2
267=2
268=2
269=2
270=1
271=1
272=1
273=0
274=0
275=0
276=0
277=0
278=0
279=1
280=1
281=1
282=1
283=1
284=1
285=1
286=1
287=1
288=1
289=2
290=2
291=2
292=2
293=2
294=1
295=1
296=1
297=1
298=1
299=1
300=1
301=1
302=1
303=1
304=1
305=1
306=1
307=1
308=1
309=1
310=1
311=1
312=1
313=1
314=1
315=1
316=1
317=0
318=0
319=0
320=0
321=0
322=0
323=0
324=0
325=1
326=1
327=1
328=1
329=1
330=1
331=1
332=1
333=1
334=1
335=1
336=1
337=1
338=1
339=1
340=1
341=1
342=1
343=1
344=1
345=2
346=2
347=2
348=2
349=2
350=2
351=2
352=1
353=1
354=1
355=1
356=1
357=1
358=1
359=0
360=0
361=0
362=0
363=0
364=0
365=0
366=0
367=1
368=1
369=1
370=1
371=1
372=1
373=1
374=1
375=1
376=1
377=1
378=1
379=1
380=1
381=0
382=0
383=0
384=0
385=0
386=0
387=0
388=0
389=0
390=0
391=0
392=0
393=0
394=0
395=0
396=0
397=0
399=0
400=0
[113]
0=113
1=0
2=37
3=79
4=188
5=255
6=255
7=255
8=255
9=255
10=255
11=255
12=255
13=255
14=255
15=255
16=255
17=255
18=255
19=255
20=255
21=255
22=255
23=255
24=255
25=255
26=255
27=255
28=223
29=174
30=151
31=137
32=126
33=122
34=120
35=114
36=107
37=102
38=96
39=93
40=92
41=87
42=86
43=82
44=82
45=79
46=80
47=79
48=78
49=75
50=70
51=66
52=76
53=95
54=129
55=185
56=231
57=255
58=255
59=255
60=255
61=255
62=255
63=221
64=180
65=124
66=94
67=68
68=50
69=40
70=32
71=26
72=25
73=26
74=27
75=27
76=26
77=25
78=23
79=22
80=21
81=21
82=21
83=21
84=21
85=21
86=20
87=20
88=21
89=21
90=22
91=24
92=26
93=26
94=26
95=24
96=23
97=21
98=19
99=17
100=18
101=21
102=25
103=32
104=36
105=40
106=42
107=42
108=40
109=38
110=34
111=30
112=28
113=30
114=30
115=32
116=32
117=31
118=29
119=25
120=21
121=17
122=13
123=10
124=8
125=7
126=7
127=7
128=8
129=8
130=9
131=9
132=9
133=9
134=8
135=6
136=5
137=4
138=4
139=5
140=7
141=9
142=10
143=10
144=10
145=10
146=9
147=8
148=7
149=5
150=4
151=4
152=4
153=5
154=5
155=6
156=7
157=9
158=10
159=12
160=14
161=14
162=15
163=15
164=14
165=13
166=11
167=9
168=8
169=7
170=6
171=5
172=5
173=6
174=5
175=5
176=4
177=4
178=3
179=2
180=2
181=2
182=2
183=2
184=3
185=4
186=5
187=6
188=7
189=7
190=7
191=6
192=6
193=6
194=6
195=6
196=7
197=7
198=8
199=8
200=7
201=7
202=6
203=6
204=6
205=6
206=5
207=5
208=5
209=4
210=3
211=3
212=2
213=2
214=1
215=1
216=2
217=3
218=3
219=4
220=4
221=4
222=4
223=4
224=4
225=3
226=3
227=3
228=3
229=4
230=4
231=4
232=4
233=4
234=3
235=3
236=2
237=2
238=1
239=1
240=1
241=2
242=2
243=2
244=2
245=2
246=2
247=2
248=2
249=2
250=2
251=2
252=2
253=2
254=2
255=1
256=1
257=1
258=1
259=0
260=1
261=1
262=1
263=2
264=2
265=2
266=2
267=2
268=2
269=2
270=2
271=1
272=1
273=1
274=0
275=0
276=0
277=0
278=0
279=0
280=0
281=1
282=1
283=1
284=1
285=1
286=1
287=2
288=2
289=2
290=2
291=2
292=2
293=2
294=1
295=1
296=1
297=1
298=1
299=1
300=1
301=2
302=2
303=2
304=2
305=2
306=2
307=2
308=1
309=1
310=1
311=1
312=1
313=1
314=1
315=1
316=1
317=1
318=2
319=2
320=2
321=2
322=2
323=1
324=1
325=1
326=1
327=1
328=1
329=1
330=1
331=1
332=1
333=1
334=1
335=1
336=0
337=0
338=0
339=1
340=1
341=1
342=1
343=1
344=1
345=1
346=1
347=1
348=1
349=1
350=1
351=1
352=1
353=1
354=1
355=1
356=0
357=0
358=0
359=0
360=0
361=0
362=0
363=1
364=1
365=1
366=1
367=1
368=1
369=1
370=1
371=1
372=1
373=1
374=1
375=1
376=1
377=1
378=1
379=1
380=1
381=1
382=1
383=1
384=0
385=0
386=0
387=0
388=0
389=0
390=0
391=0
392=0
393=0
394=0
395=0
396=0
397=1
399=0
400=0
[114]
0=114
1=0
2=41
3=83
4=206
5=255
6=255
7=255
8=255
9=255
10=255
11=255
12=255
13=255
14=255
15=255
16=255
17=255
18=255
19=255
20=255
21=255
22=255
23=255
24=255
25=255
26=255
27=255
28=208
29=159
30=140
31=125
32=118
33=115
34=114
35=108
36=104
37=99
38=96
39=94
40=93
41=89
42=87
43=85
44=85
45=86
46=89
47=91
48=91
49=90
50=83
51=79
52=87
53=108
54=151
55=222
56=255
57=255
58=255
59=255
60=255
61=255
62=255
63=255
64=209
65=141
66=107
67=80
68=65
69=58
70=52
71=48
72=47
73=46
74=46
75=44
76=40
77=35
78=30
79=26
80=22
81=20
82=18
83=16
84=16
85=17
86=19
87=23
88=26
89=29
90=31
91=35
92=37
93=37
94=37
95=36
96=34
97=32
98=29
99=26
100=25
101=28
102=31
103=39
104=44
105=49
106=51
107=50
108=47
109=43
110=35
111=31
112=27
113=28
114=30
115=34
116=35
117=36
118=36
119=33
120=30
121=25
122=19
123=15
124=11
125=10
126=10
127=11
128=11
129=12
130=12
131=12
132=12
133=11
134=10
135=8
136=7
137=5
138=6
139=8
140=10
141=12
142=13
143=14
144=14
145=14
146=14
147=13
148=12
149=10
150=10
151=9
152=9
153=9
154=8
155=9
156=10
157=11
158=13
159=16
160=20
161=22
162=23
163=23
164=23
165=22
166=20
167=17
168=15
169=13
170=11
171=9
172=8
173=7
174=6
175=5
176=4
177=3
178=2
179=2
180=3
181=3
182=3
183=4
184=5
185=6
186=8
187=9
188=10
189=10
190=10
191=10
192=9
193=9
194=9
195=10
196=11
197=11
198=11
199=11
200=11
201=10
202=9
203=8
204=7
205=7
206=7
207=6
208=6
209=6
210=5
211=5
212=4
213=3
214=3
215=3
216=4
217=5
218=6
219=6
220=7
221=7
222=7
223=7
224=7
225=6
226=6
227=5
228=5
229=5
230=5
231=5
232=5
233=4
234=4
235=3
236=2
237=2
238=2
239=2
240=2
241=2
242=2
243=2
244=3
245=3
246=3
247=3
248=2
249=3
250=3
251=3
252=3
253=3
254=3
255=3
256=3
257=2
258=2
259=2
260=2
261=2
262=2
263=2
264=3
265=3
266=3
267=3
268=3
269=3
270=2
271=2
272=2
273=1
274=1
275=1
276=1
277=1
278=1
279=1
280=1
281=1
282=1
283=1
284=1
285=1
286=1
287=1
288=1
289=1
290=1
291=1
292=1
293=1
294=1
295=1
296=1
297=1
298=1
299=1
300=2
301=2
302=2
303=2
304=2
305=2
306=2
307=2
308=2
309=2
310=2
311=2
312=2
313=2
314=2
315=2
316=2
317=2
318=2
319=2
320=2
321=2
322=2
323=2
324=2
325=2
326=2
327=2
328=2
329=2
330=2
331=2
332=2
333=2
334=2
335=1
336=1
337=1
338=1
339=1
340=1
341=1
342=1
343=1
344=1
345=1
346=1
347=1
348=1
349=1
350=2
351=2
352=2
353=2
354=1
355=1
356=1
357=1
358=1
359=0
360=0
361=0
362=0
363=0
364=1
365=1
366=1
367=1
368=1
369=1
370=1
371=1
372=1
373=1
374=2
375=2
376=2
377=2
378=2
379=2
380=1
381=1
382=1
383=1
384=1
385=1
386=1
387=1
388=0
389=0
390=0
391=0
392=0
393=0
394=0
395=0
396=0
397=1
399=0
400=0
[115]
0=115
1=0
2=36
3=77
4=183
5=255
6=255
7=255
8=255
9=255
10=255
11=255
12=255
13=255
14=255
15=255
16=255
17=255
18=255
19=255
20=255
21=255
22=255
23=255
24=255
25=255
26=255
27=255
28=227
29=173
30=148
31=131
32=121
33=118
34=117
35=113
36=106
37=102
38=94
39=91
40=88
41=83
42=81
43=77
44=76
45=75
46=76
47=78
48=78
49=79
50=75
51=72
52=80
53=99
54=134
55=197
56=248
57=255
58=255
59=255
60=255
61=255
62=255
63=248
64=203
65=142
66=112
67=87
68=73
69=65
70=57
71=53
72=50
73=48
74=47
75=46
76=43
77=39
78=35
79=32
80=30
81=29
82=28
83=27
84=25
85=25
86=23
87=24
88=25
89=25
90=28
91=31
92=34
93=36
94=37
95=37
96=36
97=34
98=31
99=28
100=25
101=26
102=28
103=34
104=38
105=42
106=42
107=41
108=38
109=34
110=27
111=22
112=19
113=18
114=20
115=22
116=23
117=23
118=22
119=20
120=18
121=16
122=13
123=11
124=9
125=9
126=9
127=9
128=10
129=10
130=10
131=10
132=9
133=9
134=7
135=7
136=6
137=6
138=7
139=9
140=11
141=13
142=14
143=15
144=15
145=15
146=14
147=13
148=12
149=12
150=11
151=12
152=12
153=11
154=10
155=9
156=9
157=9
158=11
159=14
160=18
161=21
162=23
163=25
164=25
165=24
166=23
167=20
168=18
169=16
170=13
171=13
172=12
173=12
174=11
175=10
176=8
177=7
178=6
179=5
180=5
181=4
182=4
183=4
184=5
185=5
186=5
187=6
188=7
189=7
190=7
191=7
192=7
193=8
194=8
195=9
196=9
197=9
198=9
199=9
200=9
201=8
202=7
203=6
204=6
205=6
206=6
207=6
208=6
209=5
210=5
211=4
212=4
213=3
214=3
215=3
216=3
217=4
218=4
219=4
220=5
221=5
222=5
223=5
224=5
225=5
226=4
227=4
228=4
229=4
230=4
231=4
232=4
233=4
234=3
235=3
236=2
237=2
238=2
239=1
240=1
241=1
242=1
243=1
244=1
245=1
246=1
247=1
248=1
249=1
250=2
251=2
252=2
253=2
254=2
255=2
256=2
257=2
258=2
259=2
260=2
261=3
262=3
263=3
264=4
265=4
266=4
267=4
268=3
269=3
270=2
271=2
272=1
273=1
274=1
275=1
276=1
277=1
278=1
279=1
280=1
281=1
282=1
283=1
284=1
285=1
286=1
287=1
288=1
289=1
290=1
291=1
292=1
293=1
294=1
295=1
296=1
297=1
298=1
299=1
300=1
301=1
302=1
303=1
304=1
305=1
306=1
307=1
308=1
309=1
310=1
311=1
312=1
313=1
314=1
315=1
316=1
317=2
318=2
319=2
320=2
321=2
322=2
323=2
324=2
325=2
326=2
327=2
328=2
329=2
330=2
331=2
332=2
333=2
334=2
335=1
336=1
337=1
338=1
339=0
340=0
341=0
342=0
343=1
344=1
345=1
346=1
347=1
348=1
349=1
350=2
351=2
352=2
353=2
354=2
355=1
356=1
357=1
358=1
359=1
360=1
361=1
362=1
363=1
364=1
365=1
366=1
367=1
368=1
369=1
370=1
371=1
372=1
373=1
374=1
375=1
376=1
377=1
378=1
379=1
380=1
381=1
382=1
383=1
384=1
385=1
386=1
387=1
388=1
389=1
390=1
391=1
392=0
393=0
394=0
395=0
396=0
397=1
399=0
400=0
[116]
0=116
1=0
2=40
3=82
4=203
5=255
6=255
7=255
8=255
9=255
10=255
11=255
12=255
13=255
14=255
15=255
16=255
17=255
18=255
19=255
20=255
21=255
22=255
23=255
24=255
25=255
26=255
27=255
28=212
29=163
30=145
31=131
32=125
33=120
34=119
35=110
36=103
37=96
38=91
39=90
40=90
41=87
42=86
43=84
44=81
45=80
46=79
47=79
48=79
49=79
50=78
51=77
52=88
53=106
54=140
55=196
56=244
57=255
58=255
59=255
60=255
61=255
62=255
63=225
64=179
65=126
66=102
67=81
68=70
69=64
70=57
71=51
72=48
73=44
74=41
75=38
76=35
77=32
78=29
79=28
80=27
81=28
82=27
83=27
84=26
85=25
86=24
87=23
88=25
89=26
90=27
91=30
92=32
93=34
94=34
95=33
96=31
97=29
98=25
99=23
100=20
101=22
102=25
103=30
104=33
105=36
106=37
107=36
108=33
109=30
110=24
111=21
112=17
113=16
114=17
115=18
116=18
117=18
118=18
119=17
120=16
121=14
122=12
123=10
124=8
125=7
126=6
127=7
128=8
129=8
130=9
131=9
132=9
133=9
134=8
135=8
136=8
137=8
138=9
139=12
140=14
141=17
142=18
143=19
144=19
145=19
146=18
147=17
148=15
149=13
150=12
151=12
152=11
153=10
154=9
155=7
156=6
157=6
158=8
159=11
160=16
161=19
162=22
163=24
164=24
165=24
166=23
167=20
168=18
169=15
170=13
171=12
172=12
173=12
174=12
175=11
176=10
177=9
178=8
179=7
180=6
181=6
182=5
183=5
184=6
185=6
186=6
187=7
188=8
189=9
190=9
191=9
192=8
193=9
194=9
195=10
196=10
197=10
198=10
199=10
200=9
201=8
202=7
203=6
204=6
205=6
206=6
207=6
208=6
209=6
210=5
211=4
212=4
213=4
214=4
215=5
216=5
217=6
218=6
219=6
220=6
221=6
222=6
223=5
224=5
225=5
226=5
227=5
228=5
229=5
230=5
231=5
232=4
233=4
234=3
235=3
236=3
237=3
238=3
239=3
240=3
241=3
242=2
243=2
244=2
245=1
246=1
247=1
248=2
249=2
250=2
251=2
252=2
253=2
254=2
255=2
256=2
257=2
258=2
259=2
260=3
261=3
262=3
263=4
264=4
265=4
266=4
267=4
268=3
269=3
270=3
271=2
272=2
273=2
274=2
275=2
276=2
277=2
278=2
279=2
280=1
281=1
282=1
283=1
284=1
285=2
286=2
287=3
288=3
289=3
290=3
291=3
292=3
293=2
294=2
295=2
296=2
297=1
298=1
299=1
300=1
301=1
302=1
303=1
304=1
305=1
306=1
307=1
308=1
309=0
310=0
311=0
312=1
313=1
314=1
315=1
316=2
317=2
318=2
319=2
320=2
321=2
322=2
323=2
324=2
325=2
326=2
327=2
328=2
329=2
330=2
331=2
332=2
333=2
334=2
335=1
336=1
337=1
338=1
339=1
340=1
341=1
342=1
343=1
344=1
345=1
346=1
347=1
348=1
349=2
350=2
351=2
352=2
353=1
354=1
355=1
356=1
357=1
358=1
359=1
360=1
361=1
362=1
363=1
364=1
365=1
366=1
367=1
368=1
369=1
370=0
371=0
372=0
373=0
374=0
375=1
376=1
377=1
378=1
379=1
380=1
381=1
382=1
383=1
384=1
385=1
386=1
387=1
388=1
389=1
390=1
391=1
392=1
393=1
394=1
395=1
396=1
397=1
399=0
400=0
[117]
0=117
1=0
2=35
3=74
4=180
5=255
6=255
7=255
8=255
9=255
10=255
11=255
12=255
13=255
14=255
15=255
16=255
17=255
18=255
19=255
20=255
21=255
22=255
23=255
24=255
25=255
26=255
27=255
28=233
29=176
30=148
31=129
32=115
33=109
34=107
35=103
36=98
37=94
38=91
39=90
40=90
41=87
42=83
43=78
44=73
45=70
46=67
47=66
48=66
49=66
50=65
51=66
52=75
53=91
54=118
55=164
56=199
57=229
58=252
59=255
60=254
61=241
62=208
63=171
64=138
65=98
66=81
67=67
68=60
69=53
70=46
71=39
72=34
73=30
74=27
75=24
76=23
77=21
78=21
79=22
80=22
81=23
82=23
83=23
84=23
85=22
86=21
87=21
88=22
89=23
90=26
91=29
92=32
93=35
94=36
95=36
96=34
97=33
98=29
99=25
100=22
101=19
102=19
103=21
104=23
105=26
106=27
107=27
108=25
109=23
110=20
111=17
112=16
113=14
114=13
115=13
116=12
117=11
118=10
119=8
120=8
121=7
122=6
123=5
124=6
125=6
126=7
127=9
128=10
129=11
130=12
131=12
132=12
133=12
134=10
135=10
136=9
137=8
138=9
139=11
140=13
141=16
142=17
143=17
144=17
145=16
146=15
147=13
148=11
149=8
150=7
151=6
152=6
153=5
154=5
155=4
156=4
157=5
158=6
159=9
160=13
161=15
162=17
163=19
164=19
165=19
166=17
167=16
168=14
169=13
170=12
171=12
172=13
173=13
174=13
175=12
176=11
177=9
178=8
179=6
180=5
181=4
182=4
183=4
184=4
185=5
186=6
187=7
188=8
189=8
190=8
191=8
192=8
193=8
194=8
195=8
196=8
197=8
198=8
199=8
200=8
201=7
202=7
203=7
204=7
205=7
206=7
207=7
208=6
209=5
210=4
211=3
212=2
213=2
214=1
215=1
216=2
217=2
218=2
219=3
220=3
221=3
222=4
223=4
224=4
225=4
226=4
227=4
228=4
229=3
230=3
231=3
232=3
233=3
234=3
235=3
236=3
237=3
238=3
239=2
240=2
241=2
242=2
243=2
244=2
245=2
246=3
247=3
248=3
249=3
250=3
251=3
252=3
253=3
254=2
255=2
256=2
257=2
258=2
259=2
260=2
261=2
262=2
263=2
264=2
265=2
266=2
267=1
268=1
269=1
270=1
271=1
272=1
273=1
274=1
275=1
276=1
277=1
278=1
279=1
280=1
281=1
282=1
283=1
284=2
285=2
286=2
287=2
288=2
289=2
290=2
291=2
292=2
293=2
294=2
295=2
296=1
297=1
298=1
299=1
300=1
301=1
302=1
303=1
304=1
305=1
306=1
307=1
308=1
309=1
310=1
311=1
312=1
313=1
314=1
315=1
316=1
317=2
318=2
319=2
320=2
321=2
322=1
323=1
324=1
325=1
326=1
327=1
328=1
329=1
330=2
331=2
332=2
333=2
334=2
335=1
336=1
337=1
338=1
339=1
340=1
341=1
342=1
343=1
344=0
345=0
346=0
347=0
348=0
349=1
350=1
351=1
352=1
353=1
354=1
355=0
356=0
357=0
358=0
359=0
360=0
361=0
362=1
363=1
364=1
365=1
366=1
367=1
368=1
369=1
370=1
371=0
372=0
373=0
374=0
375=0
376=1
377=1
378=1
379=1
380=0
381=0
382=0
383=0
384=0
385=0
386=0
387=0
388=0
389=0
390=0
391=0
392=0
393=0
394=0
395=0
396=1
397=1
399=0
400=0
[118]
0=118
1=0
2=40
3=83
4=203
5=255
6=255
7=255
8=255
9=255
10=255
11=255
12=255
13=255
14=255
15=255
16=255
17=255
18=255
19=255
20=255
21=255
22=255
23=255
24=255
25=255
26=255
27=255
28=206
29=158
30=138
31=125
32=118
33=115
34=115
35=109
36=104
37=98
38=95
39=91
40=90
41=81
42=78
43=73
44=71
45=69
46=69
47=67
48=65
49=63
50=57
51=54
52=59
53=71
54=94
55=128
56=154
57=173
58=186
59=187
60=182
61=170
62=146
63=121
64=98
65=74
66=64
67=56
68=50
69=45
70=37
71=30
72=26
73=23
74=20
75=19
76=18
77=17
78=18
79=20
80=22
81=24
82=24
83=25
84=25
85=24
86=23
87=22
88=22
89=22
90=22
91=24
92=26
93=26
94=26
95=24
96=23
97=21
98=19
99=17
100=15
101=15
102=17
103=20
104=22
105=24
106=24
107=24
108=23
109=21
110=18
111=17
112=15
113=14
114=14
115=13
116=12
117=11
118=10
119=8
120=7
121=6
122=6
123=5
124=6
125=7
126=8
127=10
128=10
129=11
130=11
131=11
132=11
133=10
134=8
135=6
136=5
137=5
138=6
139=9
140=11
141=14
142=14
143=15
144=14
145=13
146=11
147=9
148=7
149=5
150=4
151=4
152=4
153=4
154=4
155=4
156=4
157=5
158=6
159=8
160=10
161=12
162=13
163=14
164=14
165=13
166=13
167=11
168=10
169=9
170=8
171=8
172=8
173=8
174=8
175=8
176=7
177=6
178=5
179=4
180=4
181=4
182=4
183=4
184=5
185=5
186=6
187=7
188=7
189=7
190=8
191=8
192=8
193=8
194=8
195=8
196=8
197=8
198=8
199=7
200=7
201=6
202=6
203=5
204=5
205=5
206=5
207=4
208=4
209=3
210=3
211=2
212=3
213=3
214=3
215=4
216=4
217=4
218=5
219=5
220=5
221=5
222=5
223=5
224=4
225=4
226=4
227=3
228=3
229=2
230=2
231=2
232=2
233=2
234=2
235=2
236=2
237=2
238=1
239=1
240=2
241=2
242=2
243=2
244=2
245=2
246=2
247=2
248=2
249=2
250=1
251=1
252=1
253=1
254=1
255=1
256=1
257=1
258=1
259=1
260=1
261=2
262=2
263=2
264=2
265=2
266=2
267=2
268=1
269=1
270=1
271=2
272=2
273=2
274=2
275=2
276=2
277=2
278=2
279=1
280=1
281=1
282=1
283=1
284=1
285=1
286=1
287=1
288=1
289=1
290=1
291=1
292=2
293=2
294=2
295=2
296=2
297=2
298=1
299=1
300=1
301=1
302=1
303=1
304=1
305=1
306=1
307=1
308=1
309=1
310=1
311=1
312=1
313=1
314=1
315=1
316=1
317=1
318=1
319=1
320=1
321=1
322=1
323=1
324=1
325=1
326=1
327=1
328=1
329=1
330=1
331=1
332=1
333=1
334=1
335=1
336=1
337=1
338=1
339=1
340=1
341=1
342=0
343=0
344=0
345=0
346=0
347=0
348=0
349=0
350=0
351=0
352=1
353=1
354=1
355=1
356=1
357=1
358=1
359=1
360=0
361=0
362=0
363=0
364=0
365=0
366=0
367=0
368=0
369=0
370=0
371=0
372=0
373=0
374=0
375=0
376=1
377=1
378=1
379=1
380=1
381=1
382=1
383=1
384=1
385=0
386=0
387=0
388=0
389=0
390=0
391=0
392=0
393=0
394=0
395=0
396=0
397=1
399=0
400=0
[119]
0=119
1=0
2=31
3=68
4=165
5=255
6=255
7=255
8=255
9=255
10=255
11=255
12=255
13=255
14=255
15=255
16=255
17=255
18=255
19=255
20=255
21=255
22=255
23=255
24=255
25=255
26=255
27=255
28=221
29=168
30=146
31=130
32=120
33=115
34=112
35=105
36=97
37=92
38=82
39=80
40=75
41=71
42=67
43=64
44=60
45=58
46=56
47=53
48=51
49=50
50=45
51=45
52=51
53=63
54=83
55=114
56=136
57=154
58=166
59=167
60=162
61=154
62=131
63=109
64=90
65=69
66=58
67=51
68=45
69=39
70=33
71=27
72=23
73=21
74=20
75=19
76=19
77=18
78=18
79=19
80=21
81=22
82=23
83=23
84=23
85=23
86=22
87=21
88=21
89=22
90=23
91=25
92=27
93=27
94=26
95=24
96=22
97=19
98=16
99=14
100=12
101=12
102=14
103=17
104=19
105=21
106=22
107=22
108=21
109=20
110=17
111=15
112=14
113=12
114=11
115=10
116=9
117=8
118=8
119=8
120=8
121=8
122=8
123=7
124=7
125=7
126=7
127=7
128=8
129=8
130=9
131=9
132=9
133=8
134=7
135=7
136=7
137=7
138=8
139=10
140=12
141=14
142=14
143=13
144=13
145=12
146=9
147=8
148=6
149=4
150=3
151=3
152=3
153=3
154=3
155=3
156=4
157=4
158=5
159=6
160=8
161=10
162=11
163=12
164=13
165=12
166=12
167=11
168=10
169=9
170=8
171=8
172=7
173=7
174=6
175=6
176=5
177=4
178=2
179=2
180=1
181=2
182=2
183=3
184=3
185=4
186=4
187=5
188=5
189=5
190=5
191=5
192=5
193=6
194=6
195=7
196=7
197=7
198=7
199=7
200=7
201=6
202=6
203=5
204=5
205=5
206=4
207=4
208=3
209=3
210=2
211=2
212=2
213=2
214=2
215=2
216=2
217=2
218=2
219=2
220=2
221=2
222=2
223=2
224=2
225=2
226=2
227=2
228=2
229=2
230=2
231=2
232=2
233=2
234=2
235=2
236=2
237=2
238=2
239=2
240=2
241=3
242=3
243=3
244=3
245=3
246=3
247=3
248=2
249=2
250=1
251=1
252=1
253=1
254=1
255=1
256=1
257=1
258=1
259=1
260=1
261=1
262=1
263=2
264=2
265=2
266=1
267=1
268=1
269=1
270=1
271=1
272=1
273=1
274=1
275=1
276=1
277=1
278=1
279=1
280=1
281=1
282=1
283=1
284=1
285=1
286=1
287=1
288=1
289=1
290=0
291=1
292=1
293=1
294=1
295=1
296=1
297=1
298=1
299=1
300=1
301=1
302=1
303=1
304=1
305=0
306=0
307=0
308=0
309=0
310=0
311=0
312=0
313=0
314=0
315=0
316=1
317=1
318=1
319=1
320=1
321=1
322=1
323=1
324=1
325=1
326=1
327=1
328=1
329=1
330=1
331=1
332=1
333=1
334=1
335=1
336=1
337=1
338=1
339=1
340=1
341=1
342=0
343=0
344=0
345=0
346=0
347=0
348=0
349=1
350=1
351=1
352=1
353=1
354=1
355=1
356=1
357=1
358=0
359=0
360=0
361=0
362=0
363=0
364=0
365=0
366=0
367=0
368=0
369=0
370=1
371=1
372=1
373=1
374=1
375=1
376=1
377=1
378=0
379=0
380=0
381=0
382=0
383=0
384=0
385=0
386=0
387=0
388=0
389=0
390=0
391=0
392=0
393=0
394=0
395=0
396=0
397=0
399=0
400=0
[120]
0=120
1=0
2=34
3=75
4=177
5=255
6=255
7=255
8=255
9=255
10=255
11=255
12=255
13=255
14=255
15=255
16=255
17=255
18=255
19=255
20=255
21=255
22=255
23=255
24=255
25=255
26=255
27=255
28=203
29=154
30=135
31=122
32=115
33=110
34=108
35=98
36=91
37=84
38=78
39=74
40=74
41=69
42=69
43=73
44=77
45=80
46=88
47=90
48=90
49=90
50=82
51=76
52=66
53=66
54=73
55=88
56=101
57=109
58=114
59=114
60=108
61=100
62=84
63=71
64=58
65=48
66=42
67=40
68=37
69=36
70=32
71=30
72=28
73=28
74=26
75=25
76=23
77=20
78=17
79=15
80=14
81=13
82=12
83=12
84=11
85=11
86=11
87=12
88=13
89=15
90=16
91=19
92=21
93=21
94=21
95=20
96=19
97=17
98=15
99=13
100=12
101=12
102=13
103=15
104=16
105=16
106=16
107=16
108=16
109=15
110=14
111=13
112=13
113=11
114=10
115=10
116=8
117=7
118=7
119=7
120=7
121=7
122=7
123=7
124=7
125=6
126=6
127=6
128=6
129=7
130=7
131=6
132=6
133=6
134=5
135=5
136=5
137=5
138=5
139=7
140=8
141=8
142=9
143=8
144=8
145=8
146=8
147=7
148=6
149=5
150=5
151=4
152=4
153=3
154=3
155=2
156=3
157=4
158=4
159=6
160=7
161=8
162=9
163=9
164=9
165=9
166=8
167=7
168=7
169=7
170=7
171=7
172=7
173=7
174=7
175=6
176=6
177=5
178=4
179=3
180=3
181=3
182=3
183=4
184=4
185=5
186=5
187=6
188=6
189=5
190=5
191=5
192=4
193=4
194=4
195=4
196=4
197=4
198=4
199=4
200=4
201=4
202=4
203=3
204=3
205=3
206=3
207=3
208=3
209=2
210=2
211=2
212=2
213=3
214=3
215=4
216=4
217=4
218=4
219=3
220=3
221=2
222=2
223=1
224=1
225=1
226=1
227=1
228=1
229=1
230=1
231=1
232=1
233=1
234=1
235=1
236=1
237=1
238=1
239=2
240=2
241=2
242=2
243=2
244=2
245=2
246=2
247=2
248=2
249=1
250=1
251=1
252=1
253=1
254=0
255=0
256=1
257=1
258=1
259=1
260=1
261=1
262=1
263=1
264=1
265=1
266=0
267=0
268=0
269=0
270=0
271=1
272=1
273=1
274=1
275=1
276=1
277=1
278=1
279=0
280=0
281=0
282=0
283=0
284=0
285=0
286=0
287=0
288=0
289=0
290=0
291=0
292=1
293=1
294=1
295=1
296=1
297=1
298=1
299=1
300=1
301=1
302=1
303=1
304=1
305=1
306=1
307=1
308=1
309=0
310=0
311=0
312=0
313=0
314=0
315=0
316=0
317=1
318=1
319=1
320=1
321=1
322=1
323=1
324=1
325=1
326=1
327=1
328=1
329=1
330=1
331=0
332=0
333=0
334=0
335=1
336=1
337=1
338=1
339=1
340=1
341=1
342=1
343=1
344=1
345=0
346=0
347=0
348=0
349=0
350=0
351=0
352=0
353=0
354=0
355=0
356=0
357=0
358=0
359=0
360=0
361=0
362=0
363=0
364=0
365=0
366=0
367=0
368=0
369=0
370=0
371=0
372=0
373=0
374=0
375=0
376=1
377=1
378=1
379=0
380=0
381=0
382=0
383=0
384=0
385=0
386=0
387=0
388=0
389=0
390=0
391=0
392=0
393=0
394=0
395=0
396=0
397=0
399=0
400=0
[121]
0=121
1=0
2=29
3=63
4=150
5=255
6=255
7=255
8=255
9=255
10=255
11=255
12=255
13=255
14=255
15=255
16=255
17=255
18=255
19=255
20=255
21=255
22=255
23=255
24=255
25=255
26=255
27=255
28=214
29=158
30=132
31=114
32=102
33=96
34=93
35=87
36=81
37=76
38=70
39=68
40=66
41=63
42=62
43=64
44=67
45=74
46=82
47=89
48=91
49=92
50=90
51=84
52=76
53=70
54=74
55=85
56=94
57=102
58=106
59=107
60=101
61=95
62=80
63=69
64=58
65=49
66=42
67=41
68=38
69=37
70=34
71=33
72=33
73=32
74=32
75=30
76=27
77=23
78=20
79=17
80=15
81=13
82=12
83=11
84=11
85=11
86=10
87=10
88=11
89=11
90=13
91=15
92=17
93=18
94=18
95=18
96=17
97=17
98=15
99=14
100=13
101=12
102=12
103=13
104=14
105=14
106=14
107=13
108=12
109=11
110=10
111=9
112=9
113=8
114=8
115=7
116=7
117=7
118=6
119=6
120=6
121=7
122=6
123=7
124=7
125=6
126=6
127=5
128=5
129=5
130=5
131=5
132=5
133=5
134=5
135=4
136=4
137=4
138=5
139=5
140=6
141=6
142=7
143=7
144=7
145=7
146=7
147=7
148=7
149=7
150=7
151=6
152=6
153=5
154=4
155=4
156=3
157=4
158=5
159=6
160=7
161=8
162=8
163=9
164=9
165=9
166=9
167=8
168=8
169=8
170=8
171=8
172=8
173=7
174=7
175=7
176=6
177=5
178=5
179=4
180=3
181=3
182=2
183=2
184=2
185=2
186=2
187=2
188=2
189=3
190=3
191=3
192=3
193=4
194=4
195=5
196=5
197=5
198=5
199=5
200=4
201=4
202=4
203=3
204=3
205=3
206=3
207=3
208=2
209=2
210=2
211=2
212=2
213=3
214=3
215=3
216=3
217=3
218=3
219=3
220=3
221=2
222=2
223=2
224=2
225=2
226=2
227=2
228=1
229=1
230=1
231=1
232=1
233=1
234=1
235=1
236=1
237=1
238=1
239=2
240=2
241=2
242=2
243=3
244=3
245=3
246=2
247=2
248=2
249=2
250=2
251=1
252=1
253=1
254=1
255=1
256=1
257=1
258=1
259=1
260=1
261=1
262=1
263=1
264=1
265=1
266=1
267=1
268=1
269=1
270=1
271=1
272=1
273=1
274=1
275=1
276=1
277=1
278=1
279=1
280=1
281=0
282=0
283=0
284=0
285=0
286=0
287=0
288=0
289=0
290=1
291=1
292=1
293=1
294=1
295=1
296=1
297=1
298=1
299=1
300=1
301=0
302=0
303=0
304=0
305=0
306=0
307=0
308=0
309=0
310=0
311=0
312=0
313=0
314=0
315=0
316=0
317=0
318=0
319=1
320=1
321=1
322=1
323=1
324=1
325=1
326=1
327=1
328=1
329=1
330=1
331=1
332=1
333=1
334=1
335=1
336=1
337=0
338=0
339=0
340=0
341=0
342=0
343=0
344=0
345=0
346=0
347=0
348=0
349=1
350=1
351=1
352=1
353=1
354=1
355=1
356=1
357=1
358=1
359=1
360=0
361=0
362=0
363=0
364=0
365=0
366=0
367=0
368=0
369=0
370=0
371=0
372=0
373=0
374=0
375=0
376=1
377=1
378=1
379=1
380=0
381=0
382=0
383=0
384=0
385=0
386=0
387=0
388=0
389=0
390=0
391=0
392=0
393=0
394=0
395=0
396=0
397=0
399=0
400=0
[122]
0=122
1=0
2=30
3=67
4=157
5=255
6=255
7=255
8=255
9=255
10=255
11=255
12=255
13=255
14=255
15=255
16=255
17=255
18=255
19=255
20=255
21=255
22=255
23=255
24=255
25=255
26=255
27=226
28=179
29=132
30=112
31=98
32=89
33=86
34=84
35=79
36=74
37=71
38=68
39=66
40=65
41=61
42=63
43=70
44=81
45=91
46=111
47=121
48=129
49=131
50=126
51=118
52=100
53=86
54=77
55=75
56=77
57=78
58=77
59=77
60=71
61=66
62=55
63=49
64=42
65=38
66=35
67=35
68=36
69=35
70=36
71=37
72=38
73=38
74=37
75=35
76=32
77=25
78=21
79=17
80=15
81=13
82=13
83=13
84=14
85=14
86=14
87=14
88=14
89=14
90=15
91=16
92=17
93=18
94=19
95=19
96=19
97=18
98=17
99=15
100=14
101=12
102=11
103=10
104=10
105=9
106=8
107=7
108=7
109=7
110=7
111=7
112=8
113=9
114=9
115=9
116=8
117=7
118=6
119=5
120=4
121=4
122=4
123=4
124=3
125=3
126=3
127=3
128=2
129=2
130=2
131=2
132=2
133=2
134=2
135=3
136=3
137=4
138=5
139=6
140=6
141=8
142=8
143=9
144=9
145=10
146=10
147=10
148=10
149=10
150=10
151=9
152=9
153=8
154=8
155=7
156=7
157=7
158=7
159=8
160=8
161=9
162=9
163=9
164=9
165=9
166=9
167=9
168=9
169=9
170=10
171=10
172=10
173=10
174=9
175=9
176=7
177=6
178=5
179=4
180=3
181=2
182=2
183=2
184=2
185=2
186=2
187=2
188=2
189=2
190=3
191=3
192=3
193=4
194=4
195=5
196=5
197=5
198=5
199=5
200=4
201=4
202=3
203=3
204=3
205=3
206=3
207=3
208=3
209=3
210=3
211=3
212=3
213=3
214=3
215=3
216=4
217=4
218=4
219=3
220=3
221=3
222=3
223=2
224=2
225=2
226=2
227=1
228=1
229=1
230=1
231=1
232=1
233=1
234=1
235=1
236=1
237=1
238=1
239=1
240=2
241=2
242=2
243=2
244=2
245=2
246=2
247=2
248=2
249=2
250=1
251=1
252=1
253=1
254=1
255=1
256=1
257=1
258=1
259=1
260=1
261=1
262=1
263=1
264=1
265=1
266=1
267=1
268=0
269=0
270=0
271=0
272=0
273=0
274=0
275=0
276=0
277=1
278=1
279=1
280=1
281=1
282=1
283=1
284=0
285=0
286=0
287=0
288=0
289=0
290=0
291=0
292=0
293=0
294=0
295=0
296=0
297=0
298=0
299=0
300=0
301=0
302=0
303=0
304=0
305=0
306=0
307=0
308=0
309=0
310=0
311=0
312=0
313=0
314=0
315=0
316=0
317=0
318=1
319=1
320=1
321=1
322=1
323=1
324=1
325=1
326=1
327=1
328=1
329=1
330=1
331=1
332=1
333=1
334=1
335=1
336=1
337=1
338=1
339=1
340=1
341=1
342=1
343=1
344=0
345=0
346=0
347=0
348=1
349=1
350=1
351=1
352=1
353=1
354=1
355=1
356=1
357=1
358=1
359=1
360=1
361=1
362=1
363=0
364=0
365=0
366=0
367=0
368=0
369=0
370=0
371=0
372=0
373=0
374=0
375=1
376=1
377=1
378=1
379=1
380=0
381=0
382=0
383=0
384=0
385=0
386=0
387=0
388=0
389=0
390=0
391=0
392=0
393=0
394=0
395=0
396=0
397=0
399=0
400=0
[123]
0=123
1=0
2=26
3=55
4=131
5=241
6=255
7=255
8=255
9=255
10=255
11=255
12=255
13=255
14=255
15=255
16=255
17=255
18=255
19=255
20=255
21=255
22=255
23=255
24=255
25=255
26=255
27=247
28=200
29=147
30=120
31=102
32=89
33=84
34=81
35=77
36=71
37=66
38=60
39=57
40=55
41=49
42=50
43=62
44=74
45=90
46=114
47=131
48=142
49=147
50=146
51=139
52=120
53=100
54=86
55=78
56=72
57=72
58=70
59=68
60=65
61=61
62=53
63=47
64=42
65=37
66=34
67=34
68=34
69=34
70=35
71=35
72=36
73=36
74=35
75=32
76=28
77=22
78=18
79=14
80=12
81=11
82=11
83=13
84=14
85=15
86=16
87=18
88=19
89=20
90=21
91=22
92=23
93=23
94=23
95=23
96=22
97=21
98=19
99=17
100=15
101=13
102=13
103=12
104=12
105=11
106=11
107=10
108=10
109=10
110=10
111=10
112=10
113=9
114=8
115=7
116=6
117=5
118=4
119=3
120=3
121=3
122=3
123=3
124=4
125=4
126=4
127=4
128=5
129=4
130=4
131=4
132=3
133=3
134=3
135=3
136=3
137=4
138=4
139=5
140=6
141=7
142=8
143=9
144=10
145=11
146=11
147=11
148=12
149=11
150=11
151=11
152=10
153=10
154=9
155=7
156=7
157=6
158=6
159=6
160=6
161=6
162=6
163=6
164=6
165=7
166=7
167=7
168=8
169=9
170=10
171=10
172=11
173=11
174=10
175=10
176=9
177=8
178=7
179=6
180=6
181=5
182=5
183=5
184=4
185=4
186=3
187=3
188=3
189=3
190=3
191=3
192=3
193=3
194=3
195=4
196=4
197=4
198=4
199=4
200=3
201=3
202=3
203=2
204=2
205=2
206=2
207=2
208=2
209=2
210=2
211=2
212=2
213=3
214=4
215=4
216=5
217=5
218=5
219=5
220=5
221=4
222=4
223=3
224=3
225=3
226=2
227=2
228=1
229=1
230=1
231=1
232=1
233=1
234=1
235=1
236=1
237=1
238=1
239=1
240=1
241=1
242=2
243=2
244=2
245=2
246=2
247=2
248=2
249=1
250=1
251=1
252=0
253=0
254=0
255=0
256=0
257=0
258=1
259=1
260=1
261=1
262=1
263=1
264=0
265=0
266=0
267=0
268=1
269=1
270=1
271=1
272=1
273=1
274=1
275=1
276=1
277=1
278=0
279=0
280=0
281=0
282=0
283=1
284=1
285=1
286=1
287=1
288=1
289=1
290=1
291=1
292=1
293=1
294=1
295=1
296=1
297=1
298=1
299=1
300=1
301=1
302=1
303=1
304=0
305=0
306=0
307=0
308=0
309=0
310=0
311=0
312=0
313=0
314=0
315=0
316=0
317=1
318=1
319=1
320=1
321=1
322=1
323=1
324=1
325=1
326=1
327=1
328=1
329=1
330=1
331=1
332=1
333=1
334=1
335=1
336=1
337=1
338=1
339=1
340=1
341=1
342=1
343=1
344=1
345=0
346=0
347=0
348=1
349=1
350=1
351=1
352=1
353=1
354=1
355=1
356=1
357=1
358=1
359=0
360=0
361=0
362=0
363=0
364=0
365=0
366=0
367=0
368=0
369=0
370=0
371=1
372=1
373=1
374=1
375=1
376=1
377=1
378=1
379=1
380=1
381=0
382=0
383=0
384=0
385=0
386=1
387=1
388=1
389=1
390=1
391=1
392=1
393=0
394=0
395=0
396=0
397=0
399=0
400=0
[124]
0=124
1=0
2=27
3=58
4=139
5=243
6=255
7=255
8=255
9=255
10=255
11=255
12=255
13=255
14=255
15=255
16=255
17=255
18=255
19=255
20=255
21=255
22=255
23=255
24=255
25=255
26=243
27=203
28=164
29=117
30=96
31=81
32=73
33=71
34=71
35=68
36=64
37=60
38=55
39=52
40=48
41=45
42=47
43=62
44=78
45=99
46=127
47=146
48=158
49=164
50=161
51=153
52=128
53=102
54=85
55=72
56=61
57=57
58=53
59=49
60=46
61=43
62=38
63=35
64=32
65=31
66=30
67=31
68=32
69=33
70=34
71=34
72=35
73=34
74=32
75=30
76=26
77=20
78=16
79=13
80=11
81=11
82=13
83=15
84=16
85=17
86=18
87=18
88=18
89=18
90=19
91=21
92=23
93=24
94=24
95=24
96=23
97=22
98=20
99=17
100=15
101=13
102=12
103=11
104=11
105=11
106=12
107=12
108=13
109=13
110=14
111=14
112=14
113=14
114=13
115=13
116=11
117=10
118=9
119=7
120=6
121=5
122=4
123=4
124=4
125=4
126=4
127=4
128=4
129=4
130=4
131=3
132=3
133=3
134=3
135=4
136=4
137=5
138=6
139=7
140=8
141=9
142=9
143=10
144=11
145=12
146=12
147=12
148=12
149=11
150=10
151=10
152=9
153=8
154=8
155=7
156=6
157=6
158=6
159=6
160=5
161=5
162=5
163=5
164=5
165=4
166=4
167=5
168=5
169=6
170=7
171=8
172=8
173=9
174=9
175=8
176=8
177=8
178=7
179=7
180=6
181=6
182=5
183=5
184=5
185=5
186=4
187=4
188=4
189=4
190=4
191=4
192=4
193=4
194=4
195=4
196=4
197=4
198=4
199=3
200=3
201=2
202=2
203=2
204=2
205=2
206=3
207=3
208=3
209=3
210=3
211=3
212=3
213=4
214=5
215=5
216=6
217=6
218=6
219=5
220=5
221=4
222=4
223=4
224=3
225=3
226=2
227=2
228=2
229=1
230=1
231=0
232=0
233=0
234=0
235=1
236=1
237=1
238=1
239=1
240=1
241=1
242=1
243=1
244=2
245=2
246=2
247=2
248=2
249=1
250=1
251=1
252=0
253=0
254=0
255=0
256=0
257=0
258=0
259=0
260=1
261=1
262=1
263=1
264=1
265=0
266=0
267=0
268=0
269=1
270=1
271=1
272=1
273=1
274=1
275=1
276=1
277=1
278=1
279=1
280=1
281=0
282=0
283=1
284=1
285=1
286=1
287=1
288=1
289=1
290=1
291=1
292=1
293=1
294=1
295=1
296=1
297=1
298=1
299=1
300=1
301=1
302=1
303=1
304=1
305=1
306=0
307=0
308=0
309=0
310=0
311=0
312=0
313=0
314=0
315=0
316=0
317=0
318=0
319=0
320=0
321=1
322=1
323=1
324=1
325=1
326=1
327=1
328=1
329=1
330=1
331=1
332=1
333=1
334=1
335=1
336=0
337=0
338=0
339=0
340=0
341=0
342=0
343=0
344=0
345=0
346=1
347=1
348=1
349=1
350=1
351=2
352=2
353=1
354=1
355=1
356=1
357=1
358=1
359=1
360=1
361=1
362=1
363=1
364=1
365=0
366=0
367=0
368=0
369=0
370=0
371=0
372=0
373=1
374=1
375=1
376=1
377=1
378=1
379=0
380=0
381=0
382=0
383=0
384=0
385=0
386=0
387=0
388=0
389=0
390=0
391=0
392=0
393=0
394=0
395=0
396=0
397=0
399=0
400=0
[125]
0=125
1=0
2=22
3=47
4=115
5=210
6=255
7=255
8=255
9=255
10=255
11=255
12=255
13=255
14=255
15=255
16=255
17=255
18=255
19=255
20=255
21=255
22=255
23=255
24=255
25=255
26=240
27=208
28=168
29=122
30=97
31=82
32=68
33=62
34=58
35=53
36=49
37=45
38=42
39=41
40=40
41=38
42=40
43=57
44=74
45=96
46=129
47=150
48=164
49=172
50=170
51=162
52=135
53=103
54=83
55=66
56=52
57=45
58=42
59=37
60=37
61=35
62=34
63=32
64=31
65=30
66=30
67=31
68=31
69=31
70=31
71=31
72=30
73=30
74=27
75=25
76=21
77=17
78=14
79=13
80=14
81=16
82=18
83=20
84=21
85=21
86=21
87=20
88=19
89=16
90=15
91=15
92=16
93=17
94=18
95=18
96=19
97=19
98=18
99=18
100=17
101=15
102=14
103=13
104=11
105=11
106=10
107=10
108=9
109=9
110=9
111=9
112=9
113=9
114=9
115=8
116=7
117=6
118=5
119=4
120=3
121=3
122=2
123=2
124=2
125=2
126=2
127=2
128=2
129=2
130=2
131=2
132=2
133=3
134=3
135=4
136=4
137=5
138=5
139=6
140=7
141=9
142=10
143=11
144=12
145=13
146=13
147=13
148=13
149=12
150=11
151=10
152=10
153=9
154=8
155=7
156=7
157=6
158=6
159=7
160=7
161=8
162=8
163=8
164=8
165=8
166=8
167=8
168=8
169=8
170=9
171=9
172=9
173=9
174=8
175=8
176=7
177=6
178=5
179=5
180=4
181=4
182=3
183=3
184=3
185=3
186=3
187=3
188=3
189=3
190=3
191=3
192=3
193=3
194=3
195=3
196=3
197=3
198=3
199=3
200=2
201=2
202=2
203=2
204=2
205=2
206=2
207=2
208=2
209=2
210=2
211=2
212=3
213=4
214=5
215=6
216=6
217=6
218=6
219=6
220=5
221=4
222=4
223=3
224=3
225=2
226=2
227=2
228=1
229=1
230=1
231=1
232=1
233=1
234=1
235=1
236=0
237=0
238=0
239=0
240=1
241=1
242=1
243=2
244=2
245=2
246=2
247=2
248=2
249=1
250=1
251=1
252=0
253=0
254=0
255=0
256=0
257=0
258=0
259=0
260=1
261=1
262=1
263=1
264=1
265=1
266=1
267=1
268=1
269=0
270=0
271=0
272=1
273=1
274=1
275=1
276=1
277=1
278=1
279=1
280=0
281=0
282=0
283=0
284=0
285=0
286=0
287=0
288=1
289=1
290=1
291=1
292=1
293=1
294=1
295=1
296=1
297=1
298=1
299=1
300=0
301=0
302=0
303=0
304=0
305=0
306=0
307=0
308=0
309=0
310=0
311=0
312=0
313=0
314=0
315=0
316=0
317=0
318=0
319=0
320=1
321=1
322=1
323=1
324=1
325=1
326=1
327=1
328=1
329=1
330=1
331=1
332=1
333=0
334=0
335=0
336=0
337=0
338=0
339=0
340=0
341=0
342=0
343=0
344=0
345=0
346=0
347=1
348=1
349=1
350=1
351=1
352=1
353=1
354=1
355=1
356=1
357=1
358=1
359=0
360=0
361=0
362=0
363=0
364=0
365=0
366=0
367=0
368=0
369=0
370=0
371=0
372=0
373=0
374=1
375=1
376=1
377=0
378=0
379=0
380=0
381=0
382=0
383=0
384=0
385=0
386=0
387=0
388=0
389=0
390=0
391=0
392=0
393=0
394=0
395=0
396=0
397=0
399=0
400=0
[126]
0=126
1=0
2=24
3=51
4=128
5=216
6=255
7=255
8=255
9=255
10=255
11=255
12=255
13=255
14=255
15=255
16=255
17=255
18=255
19=255
20=255
21=255
22=255
23=255
24=255
25=255
26=207
27=174
28=141
29=100
30=80
31=68
32=58
33=54
34=52
35=48
36=44
37=41
38=37
39=36
40=34
41=33
42=39
43=54
44=72
45=93
46=120
47=138
48=149
49=154
50=152
51=141
52=117
53=88
54=68
55=52
56=38
57=31
58=28
59=25
60=25
61=26
62=27
63=27
64=28
65=28
66=28
67=28
68=27
69=26
70=26
71=25
72=26
73=25
74=23
75=21
76=18
77=15
78=13
79=13
80=15
81=17
82=21
83=23
84=24
85=25
86=25
87=25
88=23
89=21
90=20
91=19
92=18
93=18
94=17
95=16
96=16
97=15
98=14
99=13
100=12
101=11
102=10
103=9
104=9
105=9
106=9
107=10
108=10
109=11
110=11
111=11
112=10
113=10
114=8
115=7
116=5
117=4
118=3
119=3
120=3
121=3
122=3
123=3
124=2
125=2
126=2
127=2
128=1
129=1
130=2
131=2
132=2
133=3
134=4
135=5
136=5
137=6
138=6
139=7
140=8
141=10
142=11
143=12
144=12
145=13
146=12
147=12
148=11
149=10
150=9
151=9
152=8
153=8
154=7
155=7
156=6
157=6
158=5
159=5
160=5
161=5
162=5
163=5
164=6
165=6
166=7
167=7
168=7
169=7
170=8
171=8
172=8
173=7
174=7
175=6
176=6
177=5
178=5
179=4
180=4
181=4
182=4
183=4
184=3
185=3
186=3
187=3
188=3
189=3
190=3
191=3
192=3
193=3
194=2
195=2
196=2
197=2
198=2
199=2
200=2
201=2
202=2
203=2
204=2
205=2
206=2
207=2
208=1
209=1
210=1
211=2
212=2
213=3
214=4
215=5
216=5
217=5
218=5
219=5
220=4
221=3
222=3
223=2
224=2
225=2
226=1
227=1
228=1
229=1
230=1
231=1
232=1
233=1
234=1
235=1
236=1
237=1
238=1
239=1
240=1
241=1
242=1
243=2
244=2
245=2
246=2
247=2
248=2
249=2
250=1
251=1
252=0
253=0
254=0
255=0
256=0
257=0
258=0
259=0
260=1
261=1
262=1
263=1
264=1
265=1
266=1
267=1
268=1
269=1
270=1
271=1
272=1
273=1
274=1
275=1
276=1
277=1
278=1
279=1
280=1
281=1
282=1
283=1
284=1
285=0
286=0
287=0
288=0
289=1
290=1
291=1
292=1
293=1
294=0
295=0
296=0
297=0
298=0
299=0
300=0
301=0
302=0
303=0
304=0
305=0
306=0
307=0
308=0
309=0
310=0
311=0
312=0
313=0
314=0
315=0
316=0
317=0
318=0
319=0
320=0
321=1
322=1
323=1
324=1
325=1
326=1
327=1
328=1
329=0
330=0
331=0
332=0
333=0
334=0
335=0
336=0
337=0
338=0
339=0
340=0
341=0
342=0
343=0
344=0
345=0
346=1
347=1
348=1
349=1
350=1
351=1
352=1
353=1
354=1
355=1
356=0
357=0
358=0
359=0
360=0
361=0
362=0
363=0
364=0
365=0
366=0
367=0
368=0
369=0
370=0
371=0
372=0
373=0
374=0
375=0
376=0
377=0
378=0
379=0
380=0
381=0
382=0
383=0
384=0
385=0
386=0
387=0
388=0
389=0
390=0
391=0
392=0
393=0
394=0
395=0
396=0
397=0
399=0
400=0
[127]
0=127
1=0
2=18
3=39
4=95
5=174
6=255
7=255
8=255
9=255
10=255
11=255
12=255
13=255
14=255
15=255
16=255
17=255
18=255
19=255
20=255
21=255
22=255
23=255
24=255
25=247
26=188
27=160
28=129
29=90
30=70
31=57
32=48
33=44
34=42
35=40
36=38
37=35
38=33
39=31
40=30
41=28
42=32
43=50
44=66
45=89
46=117
47=136
48=146
49=153
50=150
51=140
52=115
53=85
54=64
55=47
56=32
57=24
58=20
59=17
60=18
61=21
62=23
63=23
64=24
65=24
66=24
67=24
68=23
69=22
70=22
71=21
72=21
73=20
74=18
75=17
76=14
77=11
78=11
79=13
80=16
81=20
82=24
83=27
84=29
85=29
86=29
87=28
88=25
89=21
90=19
91=17
92=15
93=15
94=14
95=14
96=14
97=13
98=13
99=12
100=12
101=11
102=10
103=8
104=7
105=7
106=8
107=8
108=9
109=10
110=10
111=9
112=9
113=8
114=7
115=6
116=5
117=5
118=5
119=5
120=5
121=5
122=5
123=5
124=5
125=4
126=4
127=4
128=3
129=3
130=2
131=2
132=2
133=2
134=3
135=3
136=3
137=4
138=4
139=5
140=6
141=8
142=9
143=10
144=10
145=10
146=10
147=10
148=10
149=9
150=8
151=8
152=8
153=7
154=7
155=6
156=5
157=5
158=4
159=4
160=4
161=4
162=4
163=4
164=4
165=4
166=5
167=4
168=5
169=5
170=5
171=5
172=5
173=5
174=5
175=5
176=4
177=4
178=4
179=4
180=4
181=4
182=4
183=4
184=3
185=3
186=3
187=3
188=3
189=2
190=2
191=2
192=2
193=2
194=1
195=1
196=2
197=2
198=2
199=1
200=1
201=1
202=1
203=1
204=1
205=1
206=1
207=1
208=1
209=1
210=1
211=2
212=2
213=4
214=5
215=6
216=6
217=7
218=6
219=6
220=5
221=4
222=3
223=3
224=2
225=1
226=1
227=1
228=1
229=1
230=1
231=1
232=1
233=1
234=1
235=1
236=1
237=1
238=1
239=1
240=1
241=1
242=1
243=1
244=1
245=1
246=1
247=1
248=1
249=1
250=1
251=0
252=0
253=0
254=0
255=0
256=0
257=0
258=0
259=0
260=0
261=0
262=0
263=0
264=0
265=0
266=0
267=0
268=1
269=1
270=1
271=1
272=1
273=1
274=1
275=1
276=1
277=1
278=0
279=0
280=0
281=0
282=0
283=0
284=0
285=0
286=0
287=0
288=0
289=0
290=0
291=0
292=0
293=0
294=0
295=0
296=0
297=0
298=0
299=0
300=0
301=1
302=1
303=1
304=1
305=0
306=0
307=0
308=0
309=0
310=0
311=0
312=0
313=0
314=0
315=0
316=0
317=0
318=0
319=0
320=0
321=0
322=1
323=1
324=1
325=1
326=1
327=1
328=1
329=0
330=0
331=0
332=0
333=0
334=0
335=0
336=0
337=0
338=0
339=0
340=0
341=0
342=0
343=0
344=0
345=1
346=1
347=1
348=1
349=1
350=1
351=1
352=1
353=1
354=1
355=1
356=1
357=1
358=0
359=0
360=0
361=0
362=0
363=0
364=0
365=0
366=0
367=0
368=0
369=0
370=0
371=0
372=0
373=0
374=0
375=0
376=0
377=0
378=0
379=0
380=0
381=0
382=0
383=0
384=0
385=0
386=0
387=0
388=0
389=0
390=0
391=0
392=0
393=0
394=0
395=0
396=0
397=0
399=0
400=0
