# Supplementary material for: The defect feature extraction of ultrasonic phased array detection based on adaptive region growth
Source: PLoS One. 2024 Jan 25;19(1):e0297206. doi: 10.1371/journal.pone.0297206 (PMC10810511; doi:10.1371/journal.pone.0297206)
Supplement: S1 File — (ZIP) [file pone.0297206.s001.zip › erosion.m]

global J                      %Ê¹ÓÃÈ«¾Ö±äÁ¿J
J=imread('3.jpg') %¶ÁÈ¡Í¼ÏñJ
thresh = graythresh(J);           %×Ô¶¯È·¶¨¶þÖµ»¯ãÐÖµ
PS = im2bw(J,thresh);           %¶ÔÍ¼Ïñ¶þÖµ»¯£¬ÇÒÁîPSÎª´ý´¦ÀíµÄÍ¼Ïñ
PA=PS                       %½«Í¼Ïñ¸³Öµ¸øPA£¨ÓÃÓÚÅòÕÍ£©
PB=PS                       %½«Í¼Ïñ¸³Öµ¸øPB£¨ÓÃÓÚ¸¯Ê´£©
PC=PS                       %½«Í¼Ïñ¸³Öµ¸øPC£¨ÓÃÓÚ¿ªÔËËã£©
PD=PS                       %½«Í¼Ïñ¸³Öµ¸øPD£¨ÓÃÓÚ±ÕÔËËã£©
PE=PS                       %ÖÐ¼äÁ¿
subplot(2,3,1);                 %·Ö¸î»æÍ¼´°¿ÚÎª2ÐÐ3ÁÐ£¬½«µ±Ç°¾ä±úÒÆµ½µÚ1¸öÎ»ÖÃ
imshow(PS);                  %ÏÔÊ¾Ô­Í¼Ïñ
title('Ô­Í¼Ïñ')
[m,n]=size(PS);                %²âÁ¿Í¼Ïñ³ß´ç²ÎÊý
for i=2:m-1
    for j=2:n-1    PA(i,j)=PS(i-1,j-1)&&PS(i-1,j)&&PS(i-1,j+1)&&PS(i,j-1)&&PS(i,j)&&PS(i,j+1)&&PS(i+1,j-1)&&PS(i+1,j)&&PS(i+1,j+1);          %Ñ¡Ôñ3*3Ä£°å½øÐÐ¸¯Ê´ÔËËã     PE(i,j)=PS(i-1,j-1)||PS(i-1,j)||PS(i-1,j+1)||PS(i,j-1)||PS(i,j)||PS(i,j+1)||PS(i+1,j-1)||PS(i+1,j)||PS(i+1,j+1);                            %Ñ¡Ôñ3*3Ä£°å½øÐÐÅòÕÍÔËËã
    end
end
subplot(2,3,2);                %·Ö¸î»æÍ¼´°¿ÚÎª2ÐÐ3ÁÐ£¬½«µ±Ç°¾ä±úÒÆµ½µÚ2¸öÎ»ÖÃ
imshow(PA);                 %ÏÔÊ¾¸¯Ê´ºóµÄÍ¼Ïñ 
title('¸¯Ê´ºóµÄÍ¼Ïñ')
for i=2:m-1
    for j=2:n-1  PB(i,j)=PS(i-1,j-1)||PS(i-1,j)||PS(i-1,j+1)||PS(i,j-1)||PS(i,j)||PS(i,j+1)||PS(i+1,j-1)||PS(i+1,j)||PS(i+1,j+1);                           %Ñ¡Ôñ3*3Ä£°å½øÐÐÅòÕÍÔËËã     PC(i,j)=PA(i-1,j-1)||PA(i-1,j)||PA(i-1,j+1)||PA(i,j-1)||PA(i,j)||PA(i,j+1)||PA(i+1,j-1)||PA(i+1,j)||PA(i+1,j+1);                          %¿ªÔËËã£¬¶Ô¸¯Ê´ºóµÄÍ¼ÏñPA½øÐÐÅòÕÍµÃµ½PC
       PD(i,j)=PE(i-1,j-1)&&PE(i-1,j)&&PE(i-1,j+1)&&PE(i,j-1)&&PE(i,j)&&PE(i,j+1)&&PE(i+1,j-1)&&PE(i+1,j)&&PE(i+1,j+1);       %±ÕÔËËã£¬¶ÔÅòÕÍºóµÄÍ¼ÏñPE½øÐÐ¸¯Ê´µÃµ½PD
    end
end
subplot(2,3,3);              %·Ö¸î»æÍ¼´°¿ÚÎª2ÐÐ3ÁÐ£¬½«µ±Ç°¾ä±úÒÆµ½µÚ3¸öÎ»ÖÃ
imshow(PB);               %ÏÔÊ¾ÅòÕÍºóµÄÍ¼Ïñ 
title('ÅòÕÍºóµÄÍ¼Ïñ')
subplot(2,3,4);              %·Ö¸î»æÍ¼´°¿ÚÎª2ÐÐ3ÁÐ£¬½«µ±Ç°¾ä±úÒÆµ½µÚ4¸öÎ»ÖÃ
imshow(PC);               %¿ªÔËËãºóµÄÍ¼Ïñ
title('¿ªÔËËãºóµÄÍ¼Ïñ')
