# Supplementary material for: The defect feature extraction of ultrasonic phased array detection based on adaptive region growth
Source: PLoS One. 2024 Jan 25;19(1):e0297206. doi: 10.1371/journal.pone.0297206 (PMC10810511; doi:10.1371/journal.pone.0297206)
Supplement: S1 File — (ZIP) [file pone.0297206.s001.zip › show_scan_image.m]

function show_scan_image
%µ¼ÈëÉ¨ÃèÊý¾Ý£¬ÏÔÊ¾É¨ÃèÍ¼Ïñ
aa{1}=['20140307PM1401','.','txt'];
a = importdata(aa{1});%´ÓÍâ²¿½«ÎÄ±¾»òÕßÊý¾ÝÎÄ¼þÈçtxt.datµ¼Èëµ½MatlabÖÐaµ¥ÔªÖÐ
b=a(5:51332);
c = reshape(b,401,128);
d = c(3:401,:);
for i=1:399
    for j=1:128
        e=char(d(i,j));
        for k=1:length(e)
            if e(k)=='='
                f=str2num(e(k+1:length(e)));
            end
            
        end
        data(i,j)=f;
    end
end
pcolor(data)%ÓÃÑÕÉ«Ìî³ä×ø±êµÄÖµ£¬ÆäÖÐÇ°ÃæÁ½Î»Îª×ø±êµã£¬ºóÃæÎªÑÕÉ«Öµ
shading interp%hading interp ÔÚflatµÄ»ù´¡ÉÏ½øÐÐÉ«²ÊµÄ²åÖµ´¦Àí£¬Ê¹É«²ÊÆ½»¬¹ý¶É
save f;
save data;
grid off%¹Ø±Õ»­Í¼ÍøÏß
axis off%È¡Ïû×ø±êÖá
